# Supplementary material for: (E)-2-(4-tert-Butyl­phen­yl)-1-(4-chloro-1-ethyl-3-methyl-1H-pyrazol-5-yl)-2-cyano­ethenyl 2,2-dimethyl­propano­ate
Source: Acta Crystallogr Sect E Struct Rep Online. 2010 Nov 24;66(Pt 12):o3271. doi: 10.1107/S1600536810048087 (PMC3011771; doi:10.1107/S1600536810048087)
Supplement: Supplementary file 1 [file e-66-o3271-sup1.cif]

##############################################################################
###                                                                        ###
###        Electronic paper (Acta Crystallographica Section E)             ###
###                                                                        ###
##############################################################################
#                                                                            #
# This CIF contains the data in a paper accepted for publication in Acta     #
# Crystallographica Section E. It conforms to the requirements of Notes      #
# for Authors for Section E, and has been peer reviewed under the auspices   #
# of the IUCr Commission on Journals.                                        #
#                                                                            #
# Full details of the Crystallographic Information File format               #
# are given in the paper "The Crystallographic Information File (CIF):       #
# a New Standard Archive File for Crystallography" by S. R. Hall, F. H.      #
# Allen and I. D. Brown [Acta Cryst. (1991), A47, 655-685].                  #
#                                                                            #
# The current version of the core CIF dictionary is obtainable from          #
# ftp://ftp.iucr.org/pub/cif_core.dic. The current version number is 2.4.    #
#                                                                            #
# Software is freely available for graphical display of the structure(s) in  #
# this CIF.  For information consult the CIF home page http://www.iucr.org/  #
# cif/home.html                                                              #
#                                                                            #
# This file may be used for bona fide research purposes within the           #
# scientific community so long as proper attribution is given to the journal # 
# article from which it was obtained.                                        #
#                                                                            #
##############################################################################
                                             
data_I
_audit_creation_method     SHELXL97
_chemical_name_systematic
;
(<i>E</i>)-2-(4-<i>tert</i>-Butylphenyl)-1-(4-chloro-1-ethyl-3-methyl-
1<i>H</i>-pyrazol-5-yl)-2-cyanoethenyl 2,2-dimethylpropanoate
;
_chemical_name_common     ?
_chemical_formula_moiety     'C24 H30 Cl N3 O2'
_chemical_formula_sum     'C24 H30 Cl N3 O2'
_chemical_formula_iupac     'C24 H30 Cl N3 O2'
_chemical_formula_weight     427.96
_chemical_melting_point     ?
_symmetry_cell_setting     monoclinic
_symmetry_space_group_name_H-M     'P 21'
_symmetry_space_group_name_Hall     'P 2yb'
loop_
    _symmetry_equiv_pos_as_xyz
    'x, y, z'
    '-x, y+1/2, -z'
_cell_length_a     9.997(2)
_cell_length_b     9.563(2)
_cell_length_c     12.751(3)
_cell_angle_alpha     90.00
_cell_angle_beta     95.008(4)
_cell_angle_gamma     90.00
_cell_volume     1214.4(5)
_cell_formula_units_Z     2
_cell_measurement_reflns_used     3335
_cell_measurement_theta_min     2.67
_cell_measurement_theta_max     25.83
_cell_measurement_temperature     296(2)
_exptl_crystal_description     block
_exptl_crystal_colour     colorless
_exptl_crystal_size_max     0.28
_exptl_crystal_size_mid     0.22
_exptl_crystal_size_min     0.20
_exptl_crystal_density_diffrn     1.170
_exptl_crystal_density_meas     ?
_exptl_crystal_density_method     'not measured'
_exptl_crystal_F_000     456
_exptl_absorpt_coefficient_mu     0.181
_exptl_absorpt_correction_type     multi-scan
_exptl_absorpt_process_details     '(SADABS; Bruker, 2001)'
_exptl_absorpt_correction_T_min     0.951
_exptl_absorpt_correction_T_max     0.965
_exptl_special_details
;
;
_diffrn_ambient_temperature     296(2)
_diffrn_radiation_type     MoK\a
_diffrn_radiation_wavelength     0.71073
_diffrn_radiation_source     'fine-focus sealed tube'
_diffrn_radiation_monochromator     graphite
_diffrn_measurement_device_type     'Bruker SMART CCD'
_diffrn_measurement_method     'phi and omega scans'
_diffrn_detector_area_resol_mean     ?
_diffrn_reflns_number     6269
_diffrn_reflns_av_R_equivalents     0.0162
_diffrn_reflns_av_sigmaI/netI     0.0261
_diffrn_reflns_theta_min     1.60
_diffrn_reflns_theta_max     25.03
_diffrn_reflns_theta_full     25.03
_diffrn_measured_fraction_theta_max     0.998
_diffrn_measured_fraction_theta_full     0.998
_diffrn_reflns_limit_h_min     -11
_diffrn_reflns_limit_h_max     5
_diffrn_reflns_limit_k_min     -10
_diffrn_reflns_limit_k_max     11
_diffrn_reflns_limit_l_min     -15
_diffrn_reflns_limit_l_max     15
_diffrn_standards_number     ?
_diffrn_standards_interval_count     ?
_diffrn_standards_interval_time     ?
_diffrn_standards_decay_%     ?
_refine_special_details
;
Refinement of <i>F</i>^2^ against ALL reflections. The weighted <i>R</i>-factor
<i>wR</i> and goodness of fit <i>S</i> are based on <i>F</i>^2^, conventional
<i>R</i>-factors <i>R</i> are based on <i>F</i>, with <i>F</i> set to zero for
negative <i>F</i>^2^. The threshold expression of <i>F</i>^2^ >
\s(<i>F</i>^2^) is used only for calculating <i>R</i>-factors(gt) <i>etc</i>.
and is not relevant to the choice of reflections for refinement.
<i>R</i>-factors based on <i>F</i>^2^ are statistically about twice as large
as those based on <i>F</i>, and <i>R</i>- factors based on ALL data will be
even larger.
;
_reflns_number_total     4137
_reflns_number_gt     3802
_reflns_threshold_expression     I>2\s(I)
_refine_ls_structure_factor_coef     Fsqd
_refine_ls_matrix_type     full
_refine_ls_R_factor_all     0.0371
_refine_ls_R_factor_gt     0.0331
_refine_ls_wR_factor_gt     0.0837
_refine_ls_wR_factor_ref     0.0874
_refine_ls_goodness_of_fit_ref     1.039
_refine_ls_restrained_S_all     1.042
_refine_ls_number_reflns     4137
_refine_ls_number_parameters     279
_refine_ls_number_restraints     8
_refine_ls_hydrogen_treatment     constr
_refine_ls_weighting_scheme     calc
_refine_ls_weighting_details
         'calc w=1/[\s^2^(Fo^2^)+(0.0478P)^2^+0.1092P] where P=(Fo^2^+2Fc^2^)/3'
_atom_sites_solution_hydrogens     geom
_atom_sites_solution_primary     direct
_atom_sites_solution_secondary     difmap
_refine_ls_shift/su_max     0.000
_refine_ls_shift/su_mean     0.000
_refine_diff_density_max     0.110
_refine_diff_density_min     -0.160
_refine_ls_extinction_method     none
_refine_ls_extinction_coef     ?
_refine_ls_abs_structure_details     'Flack (1983), 1848 Friedel pairs'
_refine_ls_abs_structure_Flack     0.08(5)
loop_
    _atom_type_symbol
    _atom_type_description
    _atom_type_scat_dispersion_real
    _atom_type_scat_dispersion_imag
    _atom_type_scat_source
    'C' 'C' 0.0033 0.0016
                         'International Tables Vol C Tables 4.2.6.8 and 6.1.1.4'
    'H' 'H' 0.0000 0.0000
                         'International Tables Vol C Tables 4.2.6.8 and 6.1.1.4'
    'N' 'N' 0.0061 0.0033
                         'International Tables Vol C Tables 4.2.6.8 and 6.1.1.4'
    'O' 'O' 0.0106 0.0060
                         'International Tables Vol C Tables 4.2.6.8 and 6.1.1.4'
    'Cl' 'Cl' 0.1484 0.1585
                         'International Tables Vol C Tables 4.2.6.8 and 6.1.1.4'
_computing_data_collection     'SMART (Bruker, 2001)'
_computing_cell_refinement     'SAINT (Bruker, 2001)'
_computing_data_reduction     'SAINT (Bruker, 2001)'
_computing_structure_solution     'SHELXS97 (Sheldrick, 2008)'
_computing_structure_refinement     'SHELXL97 (Sheldrick, 2008)'
_computing_molecular_graphics     'SHELXTL (Sheldrick, 2008)'
_computing_publication_material     'SHELXTL (Sheldrick, 2008)'
loop_
    _atom_site_type_symbol
    _atom_site_label
    _atom_site_fract_x
    _atom_site_fract_y
    _atom_site_fract_z
    _atom_site_U_iso_or_equiv
    _atom_site_adp_type
    _atom_site_calc_flag
    _atom_site_refinement_flags
    _atom_site_occupancy
    _atom_site_disorder_assembly
    _atom_site_disorder_group
    Cl Cl1 0.89003(6) 1.14801(5) 0.28949(4) 0.06542(17) Uani d . 1 . .
    O O1 0.69009(13) 0.98017(15) 0.09872(9) 0.0502(3) Uani d . 1 . .
    O O2 0.59667(17) 0.80823(19) 0.18582(19) 0.0901(6) Uani d . 1 . .
    N N1 0.92650(17) 0.75296(19) 0.23618(12) 0.0542(4) Uani d . 1 . .
    N N2 0.99429(19) 0.7577(2) 0.33256(13) 0.0651(5) Uani d . 1 . .
    N N3 1.1085(2) 0.7957(3) 0.01367(16) 0.0828(7) Uani d . 1 . .
    C C1 0.5204(3) 1.1651(3) 0.1878(4) 0.1185(13) Uani d . 1 . .
    H H1A 0.5849 1.1989 0.1423 0.178 Uiso calc R 1 . .
    H H1B 0.5618 1.1578 0.2584 0.178 Uiso calc R 1 . .
    H H1C 0.4461 1.2289 0.1863 0.178 Uiso calc R 1 . .
    C C2 0.4021(3) 1.0314(4) 0.0406(2) 0.1012(11) Uani d . 1 . .
    H H2A 0.4597 1.0792 -0.0040 0.152 Uiso calc R 1 . .
    H H2B 0.3194 1.0821 0.0420 0.152 Uiso calc R 1 . .
    H H2C 0.3838 0.9389 0.0138 0.152 Uiso calc R 1 . .
    C C3 0.3704(3) 0.9628(4) 0.2233(2) 0.0981(10) Uani d . 1 . .
    H H3A 0.2958 1.0256 0.2254 0.147 Uiso calc R 1 . .
    H H3B 0.4142 0.9521 0.2929 0.147 Uiso calc R 1 . .
    H H3C 0.3388 0.8734 0.1974 0.147 Uiso calc R 1 . .
    C C4 0.47022(19) 1.0221(2) 0.15022(16) 0.0540(5) Uani d U 1 . .
    C C5 0.58760(19) 0.9229(2) 0.15010(15) 0.0497(5) Uani d . 1 . .
    C C6 0.81200(18) 0.91176(19) 0.10034(14) 0.0430(4) Uani d . 1 . .
    C C7 0.88055(17) 0.8811(2) 0.20482(13) 0.0440(4) Uani d . 1 . .
    C C8 0.92091(18) 0.9714(2) 0.28560(14) 0.0482(4) Uani d . 1 . .
    C C9 0.9922(2) 0.8913(3) 0.36254(15) 0.0586(5) Uani d . 1 . .
    C C10 0.9045(3) 0.6173(2) 0.18532(18) 0.0647(6) Uani d . 1 . .
    H H10A 0.9902 0.5703 0.1831 0.078 Uiso calc R 1 . .
    H H10B 0.8672 0.6317 0.1133 0.078 Uiso calc R 1 . .
    C C11 0.8120(3) 0.5253(3) 0.2403(2) 0.0935(9) Uani d . 1 . .
    H H11A 0.8471 0.5125 0.3122 0.140 Uiso calc R 1 . .
    H H11B 0.8045 0.4362 0.2057 0.140 Uiso calc R 1 . .
    H H11C 0.7250 0.5682 0.2384 0.140 Uiso calc R 1 . .
    C C12 1.0620(3) 0.9383(4) 0.46551(19) 0.0897(9) Uani d . 1 . .
    H H12A 1.1091 0.8607 0.4992 0.135 Uiso calc R 1 . .
    H H12B 0.9968 0.9730 0.5101 0.135 Uiso calc R 1 . .
    H H12C 1.1247 1.0112 0.4531 0.135 Uiso calc R 1 . .
    C C13 0.86574(18) 0.89023(19) 0.00893(13) 0.0427(4) Uani d U 1 . .
    C C14 1.0008(2) 0.8375(2) 0.01452(15) 0.0543(5) Uani d U 1 . .
    C C15 0.80271(17) 0.91367(19) -0.09958(13) 0.0399(4) Uani d . 1 . .
    C C16 0.71135(19) 1.0205(2) -0.12567(14) 0.0479(4) Uani d . 1 . .
    H H16 0.6865 1.0812 -0.0738 0.058 Uiso calc R 1 . .
    C C17 0.6574(2) 1.0365(2) -0.22854(14) 0.0500(4) Uani d . 1 . .
    H H17 0.5960 1.1081 -0.2443 0.060 Uiso calc R 1 . .
    C C18 0.69157(18) 0.9496(2) -0.30907(14) 0.0447(4) Uani d . 1 . .
    C C19 0.78522(18) 0.8452(2) -0.28222(14) 0.0480(4) Uani d . 1 . .
    H H19 0.8117 0.7858 -0.3344 0.058 Uiso calc R 1 . .
    C C20 0.83964(18) 0.8279(2) -0.18000(14) 0.0455(4) Uani d . 1 . .
    H H20 0.9023 0.7574 -0.1646 0.055 Uiso calc R 1 . .
    C C21 0.6305(2) 0.9735(3) -0.42226(15) 0.0561(5) Uani d . 1 . .
    C C22 0.6697(3) 0.8575(3) -0.49666(18) 0.0821(8) Uani d . 1 . .
    H H22A 0.7654 0.8563 -0.4986 0.123 Uiso calc R 1 . .
    H H22B 0.6278 0.8746 -0.5661 0.123 Uiso calc R 1 . .
    H H22C 0.6402 0.7688 -0.4719 0.123 Uiso calc R 1 . .
    C C23 0.4769(2) 0.9764(4) -0.42351(19) 0.0783(7) Uani d . 1 . .
    H H23A 0.4465 0.8918 -0.3927 0.117 Uiso calc R 1 . .
    H H23B 0.4380 0.9838 -0.4948 0.117 Uiso calc R 1 . .
    H H23C 0.4502 1.0553 -0.3838 0.117 Uiso calc R 1 . .
    C C24 0.6812(3) 1.1146(3) -0.46001(19) 0.0822(8) Uani d . 1 . .
    H H24A 0.6507 1.1881 -0.4167 0.123 Uiso calc R 1 . .
    H H24B 0.6471 1.1298 -0.5318 0.123 Uiso calc R 1 . .
    H H24C 0.7776 1.1142 -0.4551 0.123 Uiso calc R 1 . .
loop_
    _atom_site_aniso_label
    _atom_site_aniso_U_11
    _atom_site_aniso_U_22
    _atom_site_aniso_U_33
    _atom_site_aniso_U_12
    _atom_site_aniso_U_13
    _atom_site_aniso_U_23
    Cl1 0.0804(4) 0.0545(3) 0.0619(3) -0.0092(3) 0.0091(3) -0.0059(3)
    O1 0.0546(7) 0.0564(8) 0.0402(6) 0.0170(6) 0.0082(5) 0.0091(6)
    O2 0.0584(9) 0.0596(11) 0.1548(18) 0.0126(8) 0.0241(10) 0.0312(11)
    N1 0.0626(10) 0.0576(11) 0.0410(9) 0.0147(8) -0.0034(7) 0.0008(8)
    N2 0.0675(11) 0.0796(14) 0.0456(9) 0.0214(10) -0.0095(8) 0.0045(9)
    N3 0.0511(11) 0.1263(19) 0.0710(13) 0.0190(12) 0.0066(9) 0.0174(13)
    C1 0.0711(17) 0.077(2) 0.207(4) 0.0204(16) 0.009(2) -0.053(2)
    C2 0.0701(16) 0.155(3) 0.0763(17) 0.0369(19) -0.0084(13) 0.0102(18)
    C3 0.0764(17) 0.121(3) 0.102(2) 0.0366(17) 0.0362(15) 0.0311(19)
    C4 0.0486(10) 0.0575(13) 0.0553(11) 0.0138(9) 0.0016(8) 0.0002(9)
    C5 0.0475(10) 0.0491(12) 0.0516(11) 0.0068(8) -0.0006(8) -0.0003(9)
    C6 0.0443(9) 0.0452(10) 0.0391(9) 0.0031(8) 0.0017(7) 0.0025(8)
    C7 0.0426(9) 0.0539(11) 0.0355(9) 0.0048(8) 0.0042(7) 0.0036(8)
    C8 0.0467(10) 0.0565(12) 0.0414(10) -0.0007(9) 0.0042(7) -0.0012(9)
    C9 0.0513(11) 0.0828(16) 0.0402(10) 0.0062(11) -0.0042(8) -0.0017(10)
    C10 0.0813(15) 0.0554(14) 0.0575(12) 0.0162(11) 0.0066(10) -0.0007(10)
    C11 0.125(2) 0.075(2) 0.0812(17) -0.0070(17) 0.0135(16) 0.0099(14)
    C12 0.0813(17) 0.124(3) 0.0584(15) 0.0087(16) -0.0253(12) -0.0148(15)
    C13 0.0432(8) 0.0458(11) 0.0390(9) 0.0012(7) 0.0022(7) 0.0026(8)
    C14 0.0452(9) 0.0750(14) 0.0428(10) 0.0035(9) 0.0043(8) 0.0080(9)
    C15 0.0391(9) 0.0426(10) 0.0381(9) -0.0048(7) 0.0047(7) 0.0016(8)
    C16 0.0590(11) 0.0455(11) 0.0393(9) 0.0045(9) 0.0049(8) 0.0006(8)
    C17 0.0603(11) 0.0470(11) 0.0426(10) 0.0089(9) 0.0039(8) 0.0073(8)
    C18 0.0456(9) 0.0498(11) 0.0387(9) -0.0062(8) 0.0035(7) 0.0056(7)
    C19 0.0493(10) 0.0575(12) 0.0382(10) -0.0008(9) 0.0090(8) -0.0047(8)
    C20 0.0416(9) 0.0523(11) 0.0431(10) 0.0067(8) 0.0061(7) 0.0038(8)
    C21 0.0568(11) 0.0720(14) 0.0393(10) -0.0041(10) 0.0024(8) 0.0033(10)
    C22 0.0937(18) 0.106(2) 0.0452(13) 0.0079(16) -0.0039(12) -0.0117(13)
    C23 0.0596(13) 0.112(2) 0.0608(13) -0.0039(14) -0.0105(10) 0.0039(14)
    C24 0.0965(18) 0.096(2) 0.0527(13) -0.0131(15) -0.0027(12) 0.0278(13)
_geom_special_details
;
All e.s.d.'s (except the e.s.d. in the dihedral angle between two l.s. planes)
are estimated using the full covariance matrix. The cell e.s.d.'s are taken
into account individually in the estimation of e.s.d.'s in distances, angles
and torsion angles; correlations between e.s.d.'s in cell parameters are only
used when they are defined by crystal symmetry. An approximate (isotropic)
treatment of cell e.s.d.'s is used for estimating e.s.d.'s involving l.s.
planes.
;
loop_
    _geom_bond_atom_site_label_1
    _geom_bond_atom_site_label_2
    _geom_bond_site_symmetry_2
    _geom_bond_distance
    _geom_bond_publ_flag
    Cl1 C8 . 1.718(2) ?
    O1 C5 . 1.377(2) ?
    O1 C6 . 1.382(2) ?
    O2 C5 . 1.187(3) ?
    N1 N2 . 1.351(2) ?
    N1 C7 . 1.356(3) ?
    N1 C10 . 1.459(3) ?
    N2 C9 . 1.334(3) ?
    N3 C14 . 1.149(3) ?
    C1 C4 . 1.519(4) ?
    C1 H1A . 0.9600 ?
    C1 H1B . 0.9600 ?
    C1 H1C . 0.9600 ?
    C2 C4 . 1.503(3) ?
    C2 H2A . 0.9600 ?
    C2 H2B . 0.9600 ?
    C2 H2C . 0.9600 ?
    C3 C4 . 1.532(3) ?
    C3 H3A . 0.9600 ?
    C3 H3B . 0.9600 ?
    C3 H3C . 0.9600 ?
    C4 C5 . 1.509(3) ?
    C6 C13 . 1.341(3) ?
    C6 C7 . 1.473(2) ?
    C7 C8 . 1.378(3) ?
    C8 C9 . 1.391(3) ?
    C9 C12 . 1.501(3) ?
    C10 C11 . 1.495(4) ?
    C10 H10A . 0.9700 ?
    C10 H10B . 0.9700 ?
    C11 H11A . 0.9600 ?
    C11 H11B . 0.9600 ?
    C11 H11C . 0.9600 ?
    C12 H12A . 0.9600 ?
    C12 H12B . 0.9600 ?
    C12 H12C . 0.9600 ?
    C13 C14 . 1.437(3) ?
    C13 C15 . 1.486(2) ?
    C15 C20 . 1.388(3) ?
    C15 C16 . 1.391(3) ?
    C16 C17 . 1.382(2) ?
    C16 H16 . 0.9300 ?
    C17 C18 . 1.387(3) ?
    C17 H17 . 0.9300 ?
    C18 C19 . 1.391(3) ?
    C18 C21 . 1.534(3) ?
    C19 C20 . 1.378(3) ?
    C19 H19 . 0.9300 ?
    C20 H20 . 0.9300 ?
    C21 C22 . 1.533(4) ?
    C21 C24 . 1.534(3) ?
    C21 C23 . 1.534(3) ?
    C22 H22A . 0.9600 ?
    C22 H22B . 0.9600 ?
    C22 H22C . 0.9600 ?
    C23 H23A . 0.9600 ?
    C23 H23B . 0.9600 ?
    C23 H23C . 0.9600 ?
    C24 H24A . 0.9600 ?
    C24 H24B . 0.9600 ?
    C24 H24C . 0.9600 ?
loop_
    _geom_angle_atom_site_label_1
    _geom_angle_atom_site_label_2
    _geom_angle_atom_site_label_3
    _geom_angle_site_symmetry_1
    _geom_angle_site_symmetry_3
    _geom_angle
    _geom_angle_publ_flag
    C5 O1 C6 . . 119.76(15) ?
    N2 N1 C7 . . 111.58(17) ?
    N2 N1 C10 . . 118.59(18) ?
    C7 N1 C10 . . 129.66(16) ?
    C9 N2 N1 . . 105.88(17) ?
    C4 C1 H1A . . 109.5 ?
    C4 C1 H1B . . 109.5 ?
    H1A C1 H1B . . 109.5 ?
    C4 C1 H1C . . 109.5 ?
    H1A C1 H1C . . 109.5 ?
    H1B C1 H1C . . 109.5 ?
    C4 C2 H2A . . 109.5 ?
    C4 C2 H2B . . 109.5 ?
    H2A C2 H2B . . 109.5 ?
    C4 C2 H2C . . 109.5 ?
    H2A C2 H2C . . 109.5 ?
    H2B C2 H2C . . 109.5 ?
    C4 C3 H3A . . 109.5 ?
    C4 C3 H3B . . 109.5 ?
    H3A C3 H3B . . 109.5 ?
    C4 C3 H3C . . 109.5 ?
    H3A C3 H3C . . 109.5 ?
    H3B C3 H3C . . 109.5 ?
    C2 C4 C5 . . 108.99(18) ?
    C2 C4 C1 . . 110.5(3) ?
    C5 C4 C1 . . 109.33(18) ?
    C2 C4 C3 . . 108.8(2) ?
    C5 C4 C3 . . 108.39(19) ?
    C1 C4 C3 . . 110.9(2) ?
    O2 C5 O1 . . 120.98(18) ?
    O2 C5 C4 . . 127.8(2) ?
    O1 C5 C4 . . 111.17(17) ?
    C13 C6 O1 . . 118.64(15) ?
    C13 C6 C7 . . 124.41(16) ?
    O1 C6 C7 . . 116.61(15) ?
    N1 C7 C8 . . 106.06(16) ?
    N1 C7 C6 . . 124.43(17) ?
    C8 C7 C6 . . 129.32(18) ?
    C7 C8 C9 . . 106.28(19) ?
    C7 C8 Cl1 . . 126.62(15) ?
    C9 C8 Cl1 . . 127.10(16) ?
    N2 C9 C8 . . 110.19(17) ?
    N2 C9 C12 . . 121.3(2) ?
    C8 C9 C12 . . 128.5(2) ?
    N1 C10 C11 . . 113.0(2) ?
    N1 C10 H10A . . 109.0 ?
    C11 C10 H10A . . 109.0 ?
    N1 C10 H10B . . 109.0 ?
    C11 C10 H10B . . 109.0 ?
    H10A C10 H10B . . 107.8 ?
    C10 C11 H11A . . 109.5 ?
    C10 C11 H11B . . 109.5 ?
    H11A C11 H11B . . 109.5 ?
    C10 C11 H11C . . 109.5 ?
    H11A C11 H11C . . 109.5 ?
    H11B C11 H11C . . 109.5 ?
    C9 C12 H12A . . 109.5 ?
    C9 C12 H12B . . 109.5 ?
    H12A C12 H12B . . 109.5 ?
    C9 C12 H12C . . 109.5 ?
    H12A C12 H12C . . 109.5 ?
    H12B C12 H12C . . 109.5 ?
    C6 C13 C14 . . 117.17(16) ?
    C6 C13 C15 . . 128.05(16) ?
    C14 C13 C15 . . 114.78(15) ?
    N3 C14 C13 . . 176.6(2) ?
    C20 C15 C16 . . 117.94(16) ?
    C20 C15 C13 . . 118.69(16) ?
    C16 C15 C13 . . 123.34(16) ?
    C17 C16 C15 . . 120.12(17) ?
    C17 C16 H16 . . 119.9 ?
    C15 C16 H16 . . 119.9 ?
    C16 C17 C18 . . 122.38(17) ?
    C16 C17 H17 . . 118.8 ?
    C18 C17 H17 . . 118.8 ?
    C17 C18 C19 . . 116.85(16) ?
    C17 C18 C21 . . 120.26(18) ?
    C19 C18 C21 . . 122.86(17) ?
    C20 C19 C18 . . 121.39(17) ?
    C20 C19 H19 . . 119.3 ?
    C18 C19 H19 . . 119.3 ?
    C19 C20 C15 . . 121.29(17) ?
    C19 C20 H20 . . 119.4 ?
    C15 C20 H20 . . 119.4 ?
    C22 C21 C24 . . 109.5(2) ?
    C22 C21 C18 . . 111.85(19) ?
    C24 C21 C18 . . 108.12(17) ?
    C22 C21 C23 . . 108.4(2) ?
    C24 C21 C23 . . 109.8(2) ?
    C18 C21 C23 . . 109.15(16) ?
    C21 C22 H22A . . 109.5 ?
    C21 C22 H22B . . 109.5 ?
    H22A C22 H22B . . 109.5 ?
    C21 C22 H22C . . 109.5 ?
    H22A C22 H22C . . 109.5 ?
    H22B C22 H22C . . 109.5 ?
    C21 C23 H23A . . 109.5 ?
    C21 C23 H23B . . 109.5 ?
    H23A C23 H23B . . 109.5 ?
    C21 C23 H23C . . 109.5 ?
    H23A C23 H23C . . 109.5 ?
    H23B C23 H23C . . 109.5 ?
    C21 C24 H24A . . 109.5 ?
    C21 C24 H24B . . 109.5 ?
    H24A C24 H24B . . 109.5 ?
    C21 C24 H24C . . 109.5 ?
    H24A C24 H24C . . 109.5 ?
    H24B C24 H24C . . 109.5 ?
loop_
    _geom_torsion_atom_site_label_1
    _geom_torsion_atom_site_label_2
    _geom_torsion_atom_site_label_3
    _geom_torsion_atom_site_label_4
    _geom_torsion_site_symmetry_1
    _geom_torsion_site_symmetry_2
    _geom_torsion_site_symmetry_3
    _geom_torsion_site_symmetry_4
    _geom_torsion
    _geom_torsion_publ_flag
    C7 N1 N2 C9 . . . . -0.5(2) ?
    C10 N1 N2 C9 . . . . -176.2(2) ?
    C6 O1 C5 O2 . . . . -8.6(3) ?
    C6 O1 C5 C4 . . . . 172.86(15) ?
    C2 C4 C5 O2 . . . . -107.5(3) ?
    C1 C4 C5 O2 . . . . 131.6(3) ?
    C3 C4 C5 O2 . . . . 10.7(3) ?
    C2 C4 C5 O1 . . . . 70.9(2) ?
    C1 C4 C5 O1 . . . . -49.9(3) ?
    C3 C4 C5 O1 . . . . -170.9(2) ?
    C5 O1 C6 C13 . . . . 129.59(19) ?
    C5 O1 C6 C7 . . . . -56.8(2) ?
    N2 N1 C7 C8 . . . . -0.2(2) ?
    C10 N1 C7 C8 . . . . 174.9(2) ?
    N2 N1 C7 C6 . . . . 175.15(17) ?
    C10 N1 C7 C6 . . . . -9.7(3) ?
    C13 C6 C7 N1 . . . . -58.8(3) ?
    O1 C6 C7 N1 . . . . 128.03(19) ?
    C13 C6 C7 C8 . . . . 115.5(2) ?
    O1 C6 C7 C8 . . . . -57.7(3) ?
    N1 C7 C8 C9 . . . . 0.8(2) ?
    C6 C7 C8 C9 . . . . -174.29(17) ?
    N1 C7 C8 Cl1 . . . . -179.68(14) ?
    C6 C7 C8 Cl1 . . . . 5.3(3) ?
    N1 N2 C9 C8 . . . . 1.0(2) ?
    N1 N2 C9 C12 . . . . -178.1(2) ?
    C7 C8 C9 N2 . . . . -1.1(2) ?
    Cl1 C8 C9 N2 . . . . 179.36(16) ?
    C7 C8 C9 C12 . . . . 177.9(2) ?
    Cl1 C8 C9 C12 . . . . -1.7(3) ?
    N2 N1 C10 C11 . . . . 67.3(3) ?
    C7 N1 C10 C11 . . . . -107.5(3) ?
    O1 C6 C13 C14 . . . . 171.17(17) ?
    C7 C6 C13 C14 . . . . -1.9(3) ?
    O1 C6 C13 C15 . . . . -9.1(3) ?
    C7 C6 C13 C15 . . . . 177.85(18) ?
    C6 C13 C14 N3 . . . .  -18E1(10)
                                    ?
    C15 C13 C14 N3 . . . . 2(4) ?
    C6 C13 C15 C20 . . . . -148.6(2) ?
    C14 C13 C15 C20 . . . . 31.2(2) ?
    C6 C13 C15 C16 . . . . 33.6(3) ?
    C14 C13 C15 C16 . . . . -146.64(19) ?
    C20 C15 C16 C17 . . . . 1.7(3) ?
    C13 C15 C16 C17 . . . . 179.58(17) ?
    C15 C16 C17 C18 . . . . -0.5(3) ?
    C16 C17 C18 C19 . . . . -0.9(3) ?
    C16 C17 C18 C21 . . . . -178.96(18) ?
    C17 C18 C19 C20 . . . . 1.0(3) ?
    C21 C18 C19 C20 . . . . 178.99(17) ?
    C18 C19 C20 C15 . . . . 0.3(3) ?
    C16 C15 C20 C19 . . . . -1.7(3) ?
    C13 C15 C20 C19 . . . . -179.61(17) ?
    C17 C18 C21 C22 . . . . -174.0(2) ?
    C19 C18 C21 C22 . . . . 8.1(3) ?
    C17 C18 C21 C24 . . . . 65.4(2) ?
    C19 C18 C21 C24 . . . . -112.5(2) ?
    C17 C18 C21 C23 . . . . -54.0(3) ?
    C19 C18 C21 C23 . . . . 128.0(2) ?
data_global
_journal_date_recd_electronic     2010-11-16
_journal_date_accepted     2010-11-18
_journal_name_full     'Acta Crystallographica, Section E'
_journal_year     2010
_journal_volume     66
_journal_issue     12
_journal_page_first     o3271
_journal_page_last     o3271
_journal_paper_category     QO
_journal_coeditor_code     HB5743
_publ_contact_author_name     'Li Bin'
_publ_contact_author_address
;
Agrochemicals Division
Shenyang Research Institute of Chemical Industry
Shenyang 110021
China
;
_publ_contact_author_email     libin1@sinochem.com
_publ_contact_author_fax     '86 024 85869137'
_publ_contact_author_phone     '86 024 85869218'
_publ_section_title
;\
(<i>E</i>)-2-(4-<i>tert</i>-Butylphenyl)-1-(4-chloro-1-ethyl-3-methyl-\
1<i>H</i>-pyrazol-5-yl)-2-cyanoethenyl 2,2-dimethylpropanoate
;
loop_
    _publ_author_name
    _publ_author_address
    'Xu, Man '
;
Shenyang University of Chemical Technology
Shenyang 110142
People's Republic of China
;
    'Yu, Haibo'
;
Agrochemicals Division
Shenyang Research Institute of Chemical Industry
Shenyang 110021
People's Republic of China
;
    'Li, Bin'
;
Agrochemicals Division
Shenyang Research Institute of Chemical Industry
Shenyang 110021
People's Republic of China
;
