# Supplementary material for: (E)-2-(4-tert-Butyl­phen­yl)-1-(4-chloro-1-ethyl-3-methyl-1H-pyrazol-5-yl)-2-cyano­ethenyl 2,2-dimethyl­propano­ate
Source: Acta Crystallogr Sect E Struct Rep Online. 2010 Nov 24;66(Pt 12):o3271. doi: 10.1107/S1600536810048087 (PMC3011771; doi:10.1107/S1600536810048087)
Supplement: Supplementary file 2 [file e-66-o3271-Isup2.hkl]

# 
# h,k,l, Fc-squared, Fo-squared, sigma(Fo-squared) and status flag 
# 
data_I
_shelx_title ' 090906C in P2(1)' 
_shelx_refln_list_code          4 
_shelx_F_calc_maximum       96.20 
_exptl_crystal_F_000       456.00 
_reflns_d_resolution_high  0.8400 
 
loop_ 
 _symmetry_equiv_pos_as_xyz 
 'x, y, z' 
 '-x, y+1/2, -z' 
 
_cell_length_a     9.9974 
_cell_length_b     9.5630 
_cell_length_c    12.7512 
_cell_angle_alpha  90.000 
_cell_angle_beta   95.008 
_cell_angle_gamma  90.000 
 
_shelx_F_squared_multiplier     1.000 
 
loop_ 
 _refln_index_h 
 _refln_index_k 
 _refln_index_l 
 _refln_F_squared_calc 
 _refln_F_squared_meas 
 _refln_F_squared_sigma 
 _refln_observed_status 
   5  -9   0        6.08        4.29      1.34 o 
   6  -9   0        0.48        0.93      0.77 o 
   7  -9   0        6.19        5.33      1.06 o 
   3  -8   0       98.80       93.90      3.60 o 
   4  -8   0       10.80       10.74      1.26 o 
   5  -8   0       74.49       70.54      2.11 o 
   6  -8   0        4.00        3.98      1.13 o 
   7  -8   0        3.30        3.84      1.18 o 
   8  -8   0        7.22        4.82      1.33 o 
   1  -7   0       57.35       54.57      2.20 o 
   2  -7   0      281.13      275.83      7.04 o 
   3  -7   0       49.08       46.78      2.38 o 
   4  -7   0      150.15      136.72      4.17 o 
   5  -7   0       14.32       16.02      1.80 o 
   6  -7   0       57.49       57.58      2.78 o 
   7  -7   0       29.86       31.89      2.22 o 
   8  -7   0       13.69       14.62      1.81 o 
   9  -7   0       13.59       13.91      1.84 o 
   0  -6   0      431.97      402.91      8.66 o 
   1  -6   0       84.61      102.65      2.17 o 
   2  -6   0       43.33       45.32      1.27 o 
   4  -6   0      142.99      139.38      4.00 o 
   5  -6   0      145.13      148.79      3.05 o 
   6  -6   0       56.55       50.52      2.50 o 
   7  -6   0       16.16       16.83      1.67 o 
   8  -6   0       31.98       31.89      2.30 o 
   9  -6   0        0.61        1.91      1.18 o 
  10  -6   0        9.54        7.20      1.53 o 
   1  -5   0      144.18      150.46      2.67 o 
   4  -5   0      179.65      193.52      5.01 o 
   5  -5   0       17.12       21.59      2.83 o 
   6  -5   0       40.82       46.90      2.32 o 
   7  -5   0        3.20        4.28      1.08 o 
   8  -5   0       15.16       16.50      1.72 o 
   9  -5   0       27.68       25.02      2.14 o 
  10  -5   0        4.79        4.67      1.41 o 
   0  -4   0      166.32      193.05      4.42 o 
   1  -4   0      833.64      892.39     12.53 o 
   4  -4   0      193.50      207.25      3.51 o 
   5  -4   0      108.27      106.72      2.16 o 
   6  -4   0        1.58        4.01      0.46 o 
   7  -4   0       50.38       40.40      2.22 o 
   8  -4   0       54.53       52.10      2.68 o 
   9  -4   0       62.91       62.70      3.12 o 
  10  -4   0        7.70        4.25      1.31 o 
  11  -4   0        2.79        2.59      1.40 o 
   3  -3   0      840.72      824.53     15.96 o 
   4  -3   0     1582.70     1667.85     22.49 o 
   5  -3   0       54.03       61.27      1.38 o 
   6  -3   0       15.13       16.91      1.22 o 
   7  -3   0       14.36       15.33      1.38 o 
   8  -3   0        5.55        2.84      0.96 o 
   9  -3   0       48.37       45.87      2.61 o 
  10  -3   0        9.14        8.62      1.51 o 
  11  -3   0       23.26       25.80      2.46 o 
   2  -2   0      976.59     1029.94     19.30 o 
   3  -2   0      291.52      282.42      4.22 o 
   4  -2   0        3.35        0.82      0.21 o 
   5  -2   0     1218.97     1265.07     21.96 o 
   6  -2   0      209.10      221.92      3.66 o 
   7  -2   0       50.27       51.15      2.38 o 
   8  -2   0       73.04       76.16      3.12 o 
   9  -2   0       20.56       21.68      1.94 o 
  10  -2   0        6.78        5.85      1.37 o 
  11  -2   0        1.00        0.60      1.11 o 
   2  -1   0       20.53       17.59      0.45 o 
   3  -1   0      137.93      144.65      2.32 o 
   4  -1   0     1017.58     1044.31     20.27 o 
   5  -1   0      514.23      588.44      8.29 o 
   6  -1   0      316.30      306.01      4.77 o 
   7  -1   0       36.86       41.47      2.12 o 
   8  -1   0       67.58       67.63      2.86 o 
   9  -1   0      103.37      103.28      3.91 o 
  10  -1   0       32.24       31.74      2.25 o 
  11  -1   0        6.65        6.94      1.43 o 
   1   0   0      793.92      742.98     14.96 o 
   2   0   0      646.69      686.77      9.33 o 
   3   0   0      128.19      127.97      2.07 o 
   4   0   0     1857.58     1738.75     23.26 o 
   5   0   0      226.06      221.03      3.57 o 
   6   0   0       73.24       85.89      1.82 o 
   7   0   0        5.17        4.95      0.86 o 
   8   0   0        8.99        4.79      0.95 o 
   9   0   0       73.19       72.98      3.20 o 
  10   0   0      211.98      203.98      6.23 o 
  11   0   0        2.43        0.02      0.93 o 
   1   1   0     8394.17     7167.58    102.39 o 
   2   1   0       22.84       18.93      0.73 o 
   3   1   0      146.49      154.54      2.47 o 
   4   1   0     1014.49     1046.59     14.32 o 
   5   1   0      509.54      576.41      8.97 o 
   6   1   0      318.65      303.96      4.91 o 
   7   1   0       39.48       45.42      1.75 o 
   8   1   0       69.26       64.36      2.81 o 
   9   1   0      103.20      102.16      3.87 o 
  10   1   0       31.56       29.75      2.18 o 
  11   1   0        6.51        7.43      1.45 o 
   0   2   0     7408.43     6848.87    131.31 o 
   1   2   0     3786.87     3635.85     47.94 o 
   2   2   0      981.74     1036.20     17.30 o 
   3   2   0      297.50      286.11      4.37 o 
   4   2   0        2.99        0.38      0.24 o 
   5   2   0     1207.10     1255.38     17.39 o 
   6   2   0      210.90      227.97      3.96 o 
   7   2   0       50.74       51.91      1.92 o 
   8   2   0       75.20       74.49      3.09 o 
   9   2   0       21.92       20.21      1.82 o 
  10   2   0        6.77        3.86      1.14 o 
  11   2   0        1.01        1.64      1.15 o 
   1   3   0     1560.36     1545.33     20.72 o 
   2   3   0      512.36      530.67      6.26 o 
   3   3   0      845.46      828.57      9.50 o 
   4   3   0     1573.28     1667.64     33.11 o 
   5   3   0       55.67       59.32      1.61 o 
   6   3   0       17.13       18.75      0.94 o 
   7   3   0       14.47       16.52      0.96 o 
   8   3   0        5.74        3.07      0.93 o 
   9   3   0       48.17       42.04      2.47 o 
  10   3   0        9.52        9.73      1.49 o 
  11   3   0       23.94       24.33      2.28 o 
   0   4   0      170.78      196.96      5.01 o 
   1   4   0      823.48      894.88     10.29 o 
   2   4   0       56.68       51.67      1.91 o 
   3   4   0      570.40      596.79      7.16 o 
   4   4   0      191.86      203.91      3.69 o 
   5   4   0      113.71      106.55      2.41 o 
   6   4   0        1.91        3.90      0.58 o 
   7   4   0       50.01       43.84      1.80 o 
   8   4   0       52.82       53.08      1.87 o 
   9   4   0       61.75       57.73      2.94 o 
  10   4   0        7.79        6.18      1.34 o 
  11   4   0        2.81        1.42      1.17 o 
   1   5   0      142.13      149.78      2.36 o 
   2   5   0      310.87      327.43      4.36 o 
   3   5   0      239.68      264.19      5.74 o 
   4   5   0      183.39      196.89      2.96 o 
   5   5   0       16.91       20.06      1.07 o 
   6   5   0       40.36       46.12      1.68 o 
   7   5   0        3.53        4.11      0.74 o 
   8   5   0       14.74       13.45      1.10 o 
   9   5   0       27.85       26.68      2.07 o 
  10   5   0        4.54        4.76      1.32 o 
   0   6   0      430.29      395.17      9.59 o 
   1   6   0       80.07       98.88      1.88 o 
   2   6   0       42.67       43.76      1.17 o 
   3   6   0       55.38       52.77      1.32 o 
   4   6   0      139.87      132.78      2.37 o 
   5   6   0      145.13      151.05      3.31 o 
   6   6   0       55.16       49.03      1.80 o 
   7   6   0       16.46       15.01      1.88 o 
   8   6   0       32.90       29.73      1.61 o 
   9   6   0        0.77        1.58      1.08 o 
  10   6   0        9.20        7.95      1.63 o 
   1   7   0       57.39       56.06      1.93 o 
   2   7   0      287.40      285.42      4.16 o 
   3   7   0       51.51       47.20      1.68 o 
   4   7   0      150.54      142.91      2.59 o 
   5   7   0       14.06       16.75      1.23 o 
   6   7   0       57.86       57.51      2.03 o 
   7   7   0       30.28       31.10      2.44 o 
   8   7   0       13.98       18.24      1.46 o 
   0   8   0      177.71      170.24      5.60 o 
   1   8   0      117.01      118.19      3.15 o 
   2   8   0       15.49       15.81      1.23 o 
   3   8   0       99.45       99.33      2.84 o 
   4   8   0       10.72       10.63      1.66 o 
   5   8   0       71.95       67.79      2.26 o 
   6   8   0        3.90        3.17      1.23 o 
   7   8   0        3.24        3.04      1.24 o 
   8   8   0        6.89        8.49      1.73 o 
   1   9   0       20.23       20.10      1.68 o 
   2   9   0        1.93        2.24      0.69 o 
   3   9   0        8.62        9.12      1.08 o 
   4   9   0       23.57       22.60      2.47 o 
   5   9   0        5.89        4.45      1.43 o 
   6   9   0        0.59        0.56      1.12 o 
   7   9   0        5.98        7.41      1.67 o 
   0  10   0       35.93       38.23      2.78 o 
   1  10   0       13.22       12.20      2.85 o 
   2  10   0        8.23        6.29      0.99 o 
   3  10   0        7.48        7.07      1.09 o 
   4  10   0        1.68        1.90      0.84 o 
   5  10   0       27.18       30.54      2.82 o 
   1  11   0        1.62        1.34      0.82 o 
   2  11   0       14.61       14.68      1.44 o 
   3  11   0       22.18       23.31      2.41 o 
  -7  -9   1        4.38        5.66      1.67 o 
  -6  -9   1        2.84        1.38      1.32 o 
  -5  -9   1        0.54       -0.58      1.01 o 
  -4  -9   1       36.37       35.77      2.50 o 
   5  -9   1        8.81       10.13      1.03 o 
   6  -9   1       55.66       56.38      3.07 o 
   7  -9   1        2.01        2.04      1.21 o 
  -8  -8   1        9.11        6.07      1.37 o 
  -7  -8   1        0.76        0.36      0.95 o 
  -6  -8   1        2.85        2.24      0.75 o 
  -5  -8   1       17.99       16.46      1.37 o 
  -4  -8   1       72.29       70.34      2.15 o 
  -3  -8   1       95.06       96.85      3.72 o 
  -2  -8   1      279.57      289.27      7.43 o 
   5  -8   1       42.23       43.26      1.83 o 
   6  -8   1       14.80       14.81      1.73 o 
   7  -8   1       32.05       33.40      2.45 o 
   8  -8   1        8.84       10.08      1.63 o 
  -9  -7   1       15.07       17.24      2.01 o 
  -8  -7   1       13.93       15.54      1.80 o 
  -7  -7   1        1.97        3.57      1.12 o 
  -6  -7   1       31.21       31.17      2.04 o 
  -5  -7   1      183.63      183.19      5.12 o 
  -4  -7   1        5.07        3.50      0.65 o 
  -3  -7   1      119.21      120.11      4.18 o 
  -2  -7   1      131.75      132.73      4.13 o 
  -1  -7   1      224.16      224.22      5.81 o 
   0  -7   1      110.85      104.09      3.26 o 
   1  -7   1      122.41      116.94      2.43 o 
   2  -7   1       13.49       12.56      1.23 o 
   5  -7   1      125.88      128.90      2.90 o 
   6  -7   1       31.17       28.54      2.12 o 
   7  -7   1       16.97       15.78      1.75 o 
   8  -7   1       11.08       11.18      1.69 o 
   9  -7   1        8.07        8.73      1.64 o 
 -10  -6   1        2.67        1.08      1.18 o 
  -9  -6   1       12.98       11.77      1.75 o 
  -8  -6   1       20.58       19.07      1.86 o 
  -7  -6   1       71.23       73.82      3.15 o 
  -6  -6   1       81.80       90.33      3.31 o 
  -5  -6   1        1.74        3.31      0.80 o 
  -4  -6   1       40.93       40.32      1.91 o 
  -3  -6   1      124.47      134.40      4.17 o 
  -2  -6   1       19.41       20.26      1.43 o 
  -1  -6   1       40.57       42.30      1.86 o 
   0  -6   1       70.93       70.23      1.60 o 
   1  -6   1       54.74       57.54      1.48 o 
   2  -6   1       56.82       61.92      2.19 o 
   4  -6   1      164.73      161.91      4.58 o 
   5  -6   1       57.49       57.02      1.70 o 
   6  -6   1       19.44       19.89      1.06 o 
   7  -6   1       19.75       19.15      1.84 o 
   8  -6   1       25.59       22.73      2.03 o 
   9  -6   1        3.09        3.76      1.34 o 
 -10  -5   1        2.05        4.58      1.30 o 
  -9  -5   1        3.31        2.85      1.11 o 
  -8  -5   1        0.08        0.66      0.85 o 
  -7  -5   1        6.00        8.77      1.23 o 
  -6  -5   1       94.05      100.55      3.46 o 
  -5  -5   1        5.33        3.98      0.50 o 
  -4  -5   1      303.20      323.73      7.13 o 
  -3  -5   1       46.45       50.72      1.91 o 
  -2  -5   1       52.95       54.59      2.25 o 
  -1  -5   1      395.60      428.09      6.87 o 
   0  -5   1     1325.21     1328.13     18.31 o 
   1  -5   1      432.00      490.96     10.31 o 
   2  -5   1      507.48      534.22     10.97 o 
   4  -5   1       98.25       98.69      3.00 o 
   5  -5   1      130.47      125.28      2.62 o 
   6  -5   1       30.79       25.81      3.54 o 
   7  -5   1       86.18       79.95      3.35 o 
   8  -5   1       13.03       10.80      1.57 o 
   9  -5   1       14.69       16.85      1.88 o 
  10  -5   1        0.70        0.60      1.07 o 
 -11  -4   1        9.98        8.52      1.74 o 
 -10  -4   1        7.47        8.49      1.48 o 
  -9  -4   1       23.92       24.17      2.04 o 
  -8  -4   1       48.13       41.42      2.35 o 
  -7  -4   1       89.93       79.95      3.07 o 
  -6  -4   1      339.85      360.29      8.29 o 
  -5  -4   1      348.23      330.66      5.16 o 
  -4  -4   1       20.37       17.82      1.17 o 
  -3  -4   1     1453.99     1501.94     27.85 o 
  -2  -4   1     1316.63     1295.16     25.91 o 
  -1  -4   1      396.09      392.78      8.80 o 
   0  -4   1      249.94      252.41      3.93 o 
   1  -4   1      530.23      559.96     11.39 o 
   3  -4   1        5.43        4.18      0.60 o 
   4  -4   1        8.54        6.03      0.50 o 
   5  -4   1       26.03       25.83      1.23 o 
   6  -4   1       86.95       93.77      2.06 o 
   7  -4   1       83.62       90.59      3.43 o 
   8  -4   1       73.12       73.62      3.35 o 
   9  -4   1       11.52       10.50      1.56 o 
  10  -4   1        0.13        0.78      1.10 o 
  11  -4   1       19.48       20.28      2.35 o 
 -11  -3   1        8.76        9.19      1.76 o 
 -10  -3   1        0.61        1.14      1.08 o 
  -9  -3   1       54.48       47.95      2.66 o 
  -8  -3   1      136.17      146.54      4.67 o 
  -7  -3   1       14.84       16.37      1.40 o 
  -6  -3   1       74.41       69.45      2.59 o 
  -5  -3   1       77.41       76.03      1.60 o 
  -4  -3   1     1231.09     1321.19     17.88 o 
  -3  -3   1      283.08      291.04      6.12 o 
  -2  -3   1      194.72      205.33      4.42 o 
  -1  -3   1      727.47      761.01     15.42 o 
   0  -3   1     1001.51     1029.01     20.10 o 
   1  -3   1     1236.34     1149.30     22.22 o 
   3  -3   1      187.43      173.24      4.11 o 
   4  -3   1       89.55       90.99      1.99 o 
   5  -3   1       55.69       54.57      1.33 o 
   6  -3   1       99.60       92.94      1.95 o 
   7  -3   1       63.69       66.19      2.78 o 
   8  -3   1       18.60       16.62      1.67 o 
   9  -3   1       12.03       12.35      1.59 o 
  10  -3   1       38.36       41.73      2.78 o 
  11  -3   1        2.68        2.97      1.33 o 
 -11  -2   1        2.82        2.97      1.26 o 
 -10  -2   1        4.87        6.94      1.38 o 
  -9  -2   1       16.96       17.67      1.73 o 
  -8  -2   1       76.03       66.21      2.89 o 
  -7  -2   1       19.00       19.17      1.47 o 
  -6  -2   1       29.28       28.27      1.57 o 
  -5  -2   1       19.69       16.46      0.54 o 
  -4  -2   1      466.45      495.20      7.08 o 
  -3  -2   1     1112.52     1102.10     20.75 o 
  -2  -2   1     4209.37     4053.48     72.94 o 
  -1  -2   1     1891.73     1849.37     35.83 o 
   0  -2   1      369.89      387.15      7.76 o 
   1  -2   1      809.77      748.27     15.09 o 
   2  -2   1     3083.22     3001.56     57.77 o 
   3  -2   1      495.69      457.32      6.52 o 
   4  -2   1      421.41      451.47      7.13 o 
   5  -2   1       80.05       90.72      1.78 o 
   6  -2   1       80.75       72.95      1.63 o 
   7  -2   1      124.02      117.35      3.91 o 
   8  -2   1       92.01       92.94      3.55 o 
   9  -2   1       13.14       14.21      1.58 o 
  10  -2   1       16.16       16.46      1.77 o 
  11  -2   1       14.07       14.96      1.88 o 
 -11  -1   1        0.89       -0.99      0.90 o 
 -10  -1   1        9.64        7.85      1.38 o 
  -9  -1   1       16.73       16.67      1.66 o 
  -7  -1   1      127.27      132.66      4.07 o 
  -6  -1   1      337.41      325.98      6.55 o 
  -5  -1   1      130.83      120.01      2.08 o 
  -4  -1   1      739.86      781.81     10.56 o 
  -3  -1   1     2788.27     2630.38     65.27 o 
  -2  -1   1     7051.30     6622.49    114.58 o 
   1  -1   1       23.89       18.57      0.68 o 
   2  -1   1      655.49      670.82      9.15 o 
   3  -1   1     1042.51     1005.39     13.78 o 
   4  -1   1      140.03      136.11      2.31 o 
   5  -1   1      357.66      375.02      5.65 o 
   6  -1   1       56.90       53.08      1.96 o 
   7  -1   1       30.88       27.06      0.99 o 
   8  -1   1       19.31       22.01      1.66 o 
   9  -1   1       21.92       17.92      1.69 o 
  10  -1   1       12.77       12.93      1.62 o 
  11  -1   1        1.55        0.97      1.03 o 
 -11   0   1        7.70        8.42      1.45 o 
 -10   0   1        8.76        7.72      1.38 o 
  -9   0   1       20.32       18.59      1.72 o 
  -8   0   1        0.66       -0.55      0.55 o 
  -6   0   1       99.38      106.46      7.22 o 
  -5   0   1       78.58       98.95      1.86 o 
  -4   0   1      359.53      403.93      5.82 o 
  -3   0   1     9255.05     8065.90    207.95 o 
  -2   0   1     6927.32     6114.77     84.90 o 
  -1   0   1       85.02       61.74      1.36 o 
   0   0   1     1153.45     1010.43     19.85 o 
   1   0   1      137.82      124.78      2.65 o 
   2   0   1     3186.63     2930.17     70.55 o 
   3   0   1      973.58      928.46     14.44 o 
   4   0   1       47.27       54.01      1.19 o 
   5   0   1      306.74      281.59      4.42 o 
   6   0   1      245.97      220.44      8.70 o 
   7   0   1       18.32       23.89      1.00 o 
   8   0   1        7.93        9.20      1.18 o 
   9   0   1       32.32       35.52      2.22 o 
  10   0   1       54.32       52.49      2.85 o 
  11   0   1        1.79       -0.60      0.84 o 
 -11   1   1        0.88        0.22      0.91 o 
 -10   1   1        9.20       10.17      1.50 o 
  -9   1   1       17.91       19.12      1.71 o 
  -8   1   1      111.43      118.72      3.97 o 
  -7   1   1      125.09      134.81      4.09 o 
  -6   1   1      333.90      315.61      5.06 o 
  -5   1   1      134.98      123.87      2.30 o 
  -4   1   1      715.85      751.92     12.07 o 
  -3   1   1     2803.54     2708.50     35.34 o 
  -2   1   1     7058.20     6269.84    116.60 o 
  -1   1   1     1043.93     1019.79     11.29 o 
   0   1   1      730.13      771.89     13.04 o 
   1   1   1       28.23       24.35      0.83 o 
   2   1   1      644.44      670.67      9.17 o 
   3   1   1     1048.17     1034.41     13.86 o 
   4   1   1      140.85      135.94      2.42 o 
   5   1   1      357.64      378.82      5.76 o 
   6   1   1       53.54       53.33      2.55 o 
   7   1   1       30.83       28.31      1.96 o 
   8   1   1       19.34       17.87      1.53 o 
   9   1   1       20.65       16.56      1.62 o 
  10   1   1       12.06       12.31      1.58 o 
  11   1   1        1.49        1.39      1.07 o 
 -11   2   1        2.88        1.67      1.09 o 
 -10   2   1        4.91        4.41      1.23 o 
  -9   2   1       17.01       15.76      1.63 o 
  -8   2   1       76.95       70.80      2.95 o 
  -7   2   1       18.82       18.03      0.91 o 
  -6   2   1       26.22       22.95      0.96 o 
  -5   2   1       18.14       13.04      1.28 o 
  -4   2   1      468.62      507.29     12.83 o 
  -3   2   1     1137.35     1107.73     12.37 o 
  -2   2   1     4138.03     4021.46     43.80 o 
  -1   2   1     1879.50     1861.20     20.38 o 
   0   2   1      369.48      375.79      4.45 o 
   1   2   1      822.33      776.86     10.85 o 
   2   2   1     3061.65     3013.86     39.78 o 
   3   2   1      500.94      451.98      6.58 o 
   4   2   1      424.18      448.72      6.67 o 
   5   2   1       79.96       86.60      1.94 o 
   6   2   1       81.42       74.02      1.84 o 
   7   2   1      126.27      127.19      3.69 o 
   8   2   1       90.41       88.69      3.38 o 
   9   2   1       12.86       14.19      1.56 o 
  10   2   1       16.10       16.95      1.80 o 
  11   2   1       14.44       16.30      1.90 o 
 -11   3   1        8.70        8.29      1.58 o 
 -10   3   1        0.62       -0.31      0.89 o 
  -9   3   1       54.69       50.08      2.73 o 
  -8   3   1      137.00      140.30      4.62 o 
  -7   3   1       15.44       20.28      1.03 o 
  -6   3   1       73.63       65.68      1.79 o 
  -5   3   1       78.22       73.64      1.83 o 
  -4   3   1     1254.57     1316.96     18.17 o 
  -3   3   1      272.50      283.59      3.66 o 
  -2   3   1      194.21      203.63      2.75 o 
  -1   3   1      736.07      768.15      8.80 o 
   0   3   1     1023.13     1021.21     11.54 o 
   1   3   1     1215.61     1133.04     12.72 o 
   2   3   1     1064.66     1155.55     12.97 o 
   3   3   1      190.52      178.80      3.07 o 
   4   3   1       89.18       91.45      1.99 o 
   5   3   1       55.92       55.15      1.54 o 
   6   3   1       99.02       93.56      2.23 o 
   7   3   1       63.25       61.44      1.85 o 
   8   3   1       19.19       15.63      1.79 o 
   9   3   1       12.96       13.31      1.54 o 
  10   3   1       38.32       35.62      2.43 o 
  11   3   1        2.62        3.16      1.33 o 
 -11   4   1        9.82        8.82      1.61 o 
 -10   4   1        7.29        6.19      1.35 o 
  -9   4   1       23.68       21.40      1.94 o 
  -8   4   1       47.45       39.63      2.36 o 
  -7   4   1       86.58       74.85      3.78 o 
  -6   4   1      340.22      355.12      6.00 o 
  -5   4   1      345.49      333.61      7.94 o 
  -4   4   1       20.05       18.15      0.69 o 
  -3   4   1     1451.32     1482.96     16.77 o 
  -2   4   1     1349.30     1299.21     14.69 o 
  -1   4   1      409.89      413.90      5.11 o 
   0   4   1      252.92      253.73      4.35 o 
   1   4   1      526.79      554.53      6.61 o 
   2   4   1      166.08      144.31      4.07 o 
   3   4   1        4.63        5.06      0.97 o 
   4   4   1        8.37        6.13      0.57 o 
   5   4   1       26.29       26.95      1.12 o 
   6   4   1       86.51       96.46      2.37 o 
   7   4   1       82.11       83.71      2.31 o 
   8   4   1       75.45       74.24      2.28 o 
   9   4   1       11.41       10.16      1.51 o 
  10   4   1        0.11       -0.85      0.96 o 
  11   4   1       19.05       18.47      2.06 o 
 -10   5   1        2.21        0.82      1.02 o 
  -9   5   1        2.93        4.09      1.24 o 
  -8   5   1        0.18        0.78      0.82 o 
  -7   5   1        6.25        8.00      1.52 o 
  -6   5   1       95.58      102.93      2.60 o 
  -5   5   1        4.31        4.67      1.26 o 
  -4   5   1      296.05      304.97      4.23 o 
  -3   5   1       48.31       51.10      1.22 o 
  -2   5   1       53.16       53.09      1.24 o 
  -1   5   1      390.67      425.30      5.44 o 
   0   5   1     1327.89     1309.98     18.97 o 
   1   5   1      428.82      489.69      6.06 o 
   2   5   1      515.31      520.74      6.45 o 
   3   5   1      104.62      106.88      1.88 o 
   4   5   1      103.61       99.12      2.29 o 
   5   5   1      134.45      128.01      2.83 o 
   6   5   1       31.39       27.05      1.29 o 
   7   5   1       86.94       85.75      2.42 o 
   8   5   1       12.44        9.14      0.99 o 
   9   5   1       14.64       13.79      1.68 o 
  10   5   1        0.83        0.22      1.07 o 
 -10   6   1        2.88        1.75      1.28 o 
  -9   6   1       13.18       14.20      1.72 o 
  -8   6   1       20.84       20.15      1.34 o 
  -7   6   1       72.21       69.97      4.11 o 
  -6   6   1       83.67       90.28      2.50 o 
  -5   6   1        2.14        2.68      0.56 o 
  -4   6   1       40.38       41.47      1.21 o 
  -3   6   1      119.02      121.19      2.23 o 
  -2   6   1       16.35       18.75      0.82 o 
  -1   6   1       37.78       40.42      1.55 o 
   0   6   1       69.98       64.72      2.04 o 
   1   6   1       53.01       56.80      1.82 o 
   2   6   1       59.13       60.34      1.38 o 
   3   6   1      364.46      382.22      5.12 o 
   4   6   1      166.69      169.56      2.77 o 
   5   6   1       57.86       64.49      2.62 o 
   6   6   1       18.85       22.34      1.52 o 
   7   6   1       18.23       17.23      1.21 o 
   8   6   1       24.94       23.55      1.46 o 
   9   6   1        3.13        2.72      1.16 o 
  -9   7   1       15.18       16.66      1.87 o 
  -8   7   1       13.96       13.79      1.27 o 
  -7   7   1        2.10        3.14      0.84 o 
  -6   7   1       31.13       28.86      1.49 o 
  -5   7   1      185.37      183.38      3.92 o 
  -4   7   1        3.98        2.20      0.49 o 
  -3   7   1      121.21      124.51      2.56 o 
  -2   7   1      131.31      129.60      2.42 o 
  -1   7   1      229.85      224.41      4.56 o 
   0   7   1      115.78      104.73      2.76 o 
   1   7   1      121.94      116.64      4.59 o 
   2   7   1       14.12       12.28      0.99 o 
   3   7   1       49.05       47.01      1.78 o 
   4   7   1       65.82       67.37      3.61 o 
   5   7   1      124.71      124.33      4.86 o 
   6   7   1       30.54       33.20      2.54 o 
   7   7   1       16.72       13.85      1.85 o 
   8   7   1       11.37       13.32      1.94 o 
  -8   8   1        8.77        6.16      1.66 o 
  -7   8   1        0.74        1.52      1.09 o 
  -6   8   1        2.41        1.86      0.98 o 
  -5   8   1       18.73       21.49      1.45 o 
  -4   8   1       71.81       72.16      1.82 o 
  -3   8   1       95.37       96.14      2.13 o 
  -2   8   1      275.62      290.97      4.42 o 
  -1   8   1      132.73      133.09      4.30 o 
   0   8   1       58.27       57.03      2.11 o 
   1   8   1       48.00       47.06      1.90 o 
   2   8   1       98.28      100.65      3.92 o 
   3   8   1        3.54        2.75      0.97 o 
   4   8   1       84.79       93.24      2.74 o 
   5   8   1       41.93       41.08      2.84 o 
   6   8   1       14.10        9.58      1.71 o 
   7   8   1       32.76       31.28      2.79 o 
   8   8   1        8.54       11.11      1.96 o 
  -7   9   1        4.21        3.16      1.46 o 
  -6   9   1        2.90        1.27      1.29 o 
  -5   9   1        0.70        0.41      1.14 o 
  -4   9   1       36.38       33.85      2.03 o 
  -3   9   1       40.59       37.98      3.24 o 
  -2   9   1        3.75        4.06      0.94 o 
  -1   9   1        5.58        3.79      0.80 o 
   0   9   1        1.87        1.81      0.65 o 
   1   9   1       36.15       39.51      1.87 o 
   2   9   1       33.29       36.98      1.79 o 
   3   9   1       19.25       18.20      1.44 o 
   4   9   1        9.10        9.76      1.27 o 
   5   9   1        9.68       10.71      1.84 o 
   6   9   1       56.11       55.39      3.62 o 
   7   9   1        2.04        1.86      1.43 o 
  -5  10   1        7.08        6.49      1.68 o 
  -4  10   1        4.82        1.57      1.23 o 
  -3  10   1        6.24        5.60      0.99 o 
  -2  10   1       16.09       18.63      1.44 o 
  -1  10   1        4.30        2.94      0.83 o 
   0  10   1       40.25       37.36      2.93 o 
   1  10   1       11.35        9.76      1.19 o 
   2  10   1       58.79       61.00      2.43 o 
   3  10   1       36.78       37.16      1.91 o 
   4  10   1       13.56       16.94      1.42 o 
   5  10   1       13.62       10.36      1.93 o 
  -3  11   1        8.15       10.88      1.33 o 
  -2  11   1        5.90        9.30      1.28 o 
  -1  11   1        9.32        9.65      1.26 o 
   0  11   1       44.43       47.16      2.29 o 
   1  11   1       57.68       63.21      2.61 o 
   2  11   1        9.55        9.86      1.29 o 
   4 -10   2        8.95        7.62      1.47 o 
   5 -10   2       22.56       21.98      1.45 o 
  -7  -9   2       15.48       17.67      2.36 o 
  -6  -9   2        9.32        9.52      1.75 o 
  -5  -9   2       76.66       86.09      4.04 o 
  -4  -9   2        7.69        6.21      1.43 o 
  -3  -9   2       25.60       26.09      2.12 o 
   4  -9   2       12.91       15.03      1.62 o 
   5  -9   2        1.29        0.46      0.99 o 
   6  -9   2       11.81       10.56      1.65 o 
  -8  -8   2       22.65       21.45      2.52 o 
  -7  -8   2        6.63        4.72      1.53 o 
  -6  -8   2       37.59       38.00      2.86 o 
  -5  -8   2       39.11       38.65      2.72 o 
  -4  -8   2       38.48       39.91      2.63 o 
  -3  -8   2       50.65       51.21      2.70 o 
  -2  -8   2      118.44      117.56      4.12 o 
  -1  -8   2      130.55      123.68      4.12 o 
   4  -8   2       17.02       16.53      1.63 o 
   5  -8   2       23.92       25.22      1.82 o 
   6  -8   2       15.16       15.97      1.81 o 
   7  -8   2        6.37        4.52      1.32 o 
   8  -8   2        3.49        2.06      1.32 o 
  -9  -7   2        7.58        8.59      1.52 o 
  -8  -7   2       17.62       16.56      1.73 o 
  -7  -7   2        1.10       -0.11      0.79 o 
  -6  -7   2       50.03       50.57      2.15 o 
  -5  -7   2        9.53        6.89      1.09 o 
  -4  -7   2      170.14      175.91      3.60 o 
  -3  -7   2      297.11      301.40      5.20 o 
  -2  -7   2      219.22      207.58      5.77 o 
  -1  -7   2       33.72       36.46      1.98 o 
   0  -7   2       61.49       59.16      2.49 o 
   1  -7   2        4.35        4.80      0.89 o 
   2  -7   2      111.81      107.11      3.39 o 
   4  -7   2       50.17       52.37      2.40 o 
   5  -7   2       11.63       12.54      1.47 o 
   6  -7   2       22.81       21.60      1.99 o 
   7  -7   2       44.03       46.24      2.73 o 
   8  -7   2       15.12       14.75      1.82 o 
   9  -7   2        4.75        3.08      1.34 o 
 -10  -6   2        4.72        6.12      1.45 o 
  -9  -6   2        8.76        6.17      1.39 o 
  -8  -6   2       11.53       12.87      1.55 o 
  -7  -6   2       35.31       32.93      2.09 o 
  -6  -6   2       39.97       35.38      2.00 o 
  -5  -6   2        4.51        3.51      0.76 o 
  -4  -6   2       37.33       41.07      1.46 o 
  -3  -6   2      501.50      473.70      7.35 o 
  -2  -6   2      275.89      292.89      7.27 o 
  -1  -6   2      197.60      227.13      5.73 o 
   0  -6   2      156.79      148.98      2.75 o 
   1  -6   2       36.70       33.62      1.75 o 
   2  -6   2      395.13      420.42      9.21 o 
   4  -6   2      183.79      180.13      4.85 o 
   5  -6   2       11.27       13.38      0.91 o 
   6  -6   2       80.58       75.47      2.86 o 
   7  -6   2       11.88       12.60      1.59 o 
   8  -6   2        8.78        7.33      1.38 o 
   9  -6   2        0.12        0.87      1.05 o 
 -10  -5   2        2.99        1.12      1.12 o 
  -9  -5   2        6.75        8.29      1.46 o 
  -8  -5   2        5.65        4.59      1.09 o 
  -7  -5   2       19.85       12.61      1.34 o 
  -6  -5   2      275.70      283.40      6.95 o 
  -5  -5   2       66.28       72.02      2.63 o 
  -4  -5   2      103.49      102.63      3.06 o 
  -3  -5   2       31.55       32.76      1.28 o 
  -2  -5   2     1025.16     1061.04     14.62 o 
  -1  -5   2      890.80      931.16     19.36 o 
   0  -5   2      167.99      201.79      3.34 o 
   1  -5   2      201.07      213.30      5.30 o 
   2  -5   2      240.10      255.76      6.09 o 
   3  -5   2      560.32      576.64     12.57 o 
   4  -5   2      139.59      138.76      3.85 o 
   5  -5   2       45.83       43.34      1.40 o 
   6  -5   2        6.87        5.22      0.62 o 
   7  -5   2        7.28        7.20      1.27 o 
   8  -5   2       45.09       42.69      2.66 o 
   9  -5   2       36.06       43.29      2.83 o 
  10  -5   2        7.92        8.76      1.68 o 
 -11  -4   2        0.10       -0.34      1.13 o 
 -10  -4   2        4.86        3.17      1.21 o 
  -9  -4   2       29.05       29.23      2.19 o 
  -8  -4   2       58.72       64.50      2.95 o 
  -7  -4   2      112.50      116.70      3.80 o 
  -6  -4   2      202.47      214.40      5.49 o 
  -5  -4   2      254.39      231.67      3.86 o 
  -4  -4   2      188.07      200.90      4.78 o 
  -3  -4   2      211.68      214.07      3.89 o 
  -2  -4   2       26.94       28.00      0.91 o 
  -1  -4   2      291.86      326.10      7.56 o 
   0  -4   2       28.21       31.86      1.47 o 
   1  -4   2       26.47       27.30      1.33 o 
   2  -4   2      411.06      415.19      9.10 o 
   3  -4   2      360.11      390.40      8.43 o 
   4  -4   2       51.43       51.23      1.82 o 
   5  -4   2      281.37      266.98      7.07 o 
   6  -4   2       38.44       37.51      1.22 o 
   7  -4   2        1.10        1.47      0.83 o 
   8  -4   2       53.64       57.66      2.93 o 
   9  -4   2       23.51       26.63      2.26 o 
  10  -4   2       40.63       43.54      2.90 o 
 -11  -3   2       30.01       34.65      2.66 o 
 -10  -3   2        2.75        2.66      1.21 o 
  -9  -3   2       13.12       20.56      1.86 o 
  -8  -3   2        0.69        1.04      0.77 o 
  -7  -3   2       50.07       46.84      2.30 o 
  -6  -3   2       24.95       25.58      1.51 o 
  -5  -3   2      299.91      284.06      4.34 o 
  -4  -3   2      567.04      551.55     11.00 o 
  -3  -3   2      502.28      514.34     10.07 o 
  -2  -3   2     1017.68      954.24     13.22 o 
  -1  -3   2      574.99      576.21     12.00 o 
   0  -3   2     1017.56     1039.92     20.10 o 
   1  -3   2      450.34      435.01      9.11 o 
   2  -3   2      413.17      436.51      9.16 o 
   3  -3   2      229.50      205.33      4.67 o 
   4  -3   2      117.69      130.65      2.44 o 
   5  -3   2       11.06       11.11      1.58 o 
   6  -3   2      114.65      111.48      2.31 o 
   7  -3   2      151.42      144.40      6.02 o 
   8  -3   2        9.62       11.91      1.47 o 
   9  -3   2        0.97       -0.23      0.89 o 
  10  -3   2        2.73        3.55      1.22 o 
  11  -3   2        9.71       13.42      1.98 o 
 -11  -2   2        1.28        1.25      1.08 o 
 -10  -2   2       13.13       12.36      1.64 o 
  -9  -2   2       78.00       76.52      3.31 o 
  -8  -2   2       43.96       40.40      2.21 o 
  -7  -2   2       41.43       44.90      2.15 o 
  -6  -2   2       53.87       51.18      2.14 o 
  -5  -2   2      560.35      564.49      7.84 o 
  -4  -2   2      188.23      196.01      3.05 o 
  -3  -2   2      462.31      483.09      9.41 o 
  -2  -2   2      853.92      812.70     11.11 o 
   0  -2   2     1548.27     1542.64     29.97 o 
   1  -2   2     2470.55     2326.26     32.10 o 
   2  -2   2      895.72      842.94     17.16 o 
   3  -2   2      137.07      132.81      3.15 o 
   4  -2   2      292.07      297.42      4.60 o 
   5  -2   2      360.76      356.19      5.86 o 
   6  -2   2       15.96       16.17      1.52 o 
   7  -2   2       45.49       43.42      1.33 o 
   8  -2   2       61.50       64.24      2.93 o 
   9  -2   2       39.70       39.13      2.40 o 
  10  -2   2       27.85       28.48      2.35 o 
  11  -2   2       20.00       17.75      2.04 o 
 -11  -1   2       15.14       20.03      2.03 o 
 -10  -1   2       12.35       10.52      1.51 o 
  -9  -1   2       38.40       38.14      2.32 o 
  -8  -1   2        5.70        5.30      1.01 o 
  -7  -1   2       52.00       44.98      2.15 o 
  -6  -1   2      599.80      593.31     12.27 o 
  -5  -1   2      459.78      496.36     10.37 o 
  -4  -1   2      887.60      907.18     17.47 o 
  -3  -1   2     1361.75     1337.68     24.30 o 
  -2  -1   2     1016.25     1021.26     18.47 o 
  -1  -1   2     5572.80     4946.73     94.17 o 
   0  -1   2     1319.07     1298.13     26.45 o 
   1  -1   2     4619.03     4214.53     58.00 o 
   2  -1   2      381.99      385.25      7.75 o 
   3  -1   2     1117.42     1132.17     15.22 o 
   4  -1   2      395.44      396.91      5.88 o 
   5  -1   2      123.47      120.92      3.03 o 
   6  -1   2       48.47       48.61      1.33 o 
   7  -1   2       60.12       55.30      1.61 o 
   8  -1   2       17.60       16.61      1.52 o 
   9  -1   2       24.49       21.44      1.86 o 
  10  -1   2        5.46        3.03      1.08 o 
  11  -1   2       12.27        9.08      1.62 o 
 -11   0   2        0.05        0.34      0.92 o 
 -10   0   2       33.82       36.65      2.39 o 
  -9   0   2       34.01       31.63      2.13 o 
  -8   0   2       15.61       18.59      1.63 o 
  -7   0   2       76.57       72.11      2.78 o 
  -6   0   2       49.66       56.29      1.50 o 
  -5   0   2      159.11      188.86      3.01 o 
  -4   0   2      147.47      145.21      2.94 o 
  -3   0   2      600.88      559.48     10.90 o 
  -2   0   2      315.23      318.27      4.55 o 
  -1   0   2     1759.24     1769.18     34.19 o 
   0   0   2     2647.20     2400.45     47.82 o 
   1   0   2       62.79       72.55      1.75 o 
   2   0   2      879.65      880.30     11.90 o 
   3   0   2      452.52      468.54      6.66 o 
   4   0   2      396.34      384.80      5.70 o 
   5   0   2        0.16        0.35      0.25 o 
   6   0   2      345.09      370.28      5.81 o 
   7   0   2       14.82       14.31      1.28 o 
   8   0   2        8.73        9.17      1.23 o 
   9   0   2       70.49       71.49      3.18 o 
  10   0   2        1.63        0.63      0.85 o 
  11   0   2        3.23        4.64      1.33 o 
 -11   1   2       14.53       13.42      1.78 o 
 -10   1   2       12.60       13.97      1.64 o 
  -9   1   2       39.03       39.98      2.37 o 
  -8   1   2        5.73        5.07      0.99 o 
  -7   1   2       49.70       42.01      2.18 o 
  -6   1   2      601.47      588.32      8.58 o 
  -5   1   2      471.04      505.52      7.32 o 
  -4   1   2      890.24      914.97     12.57 o 
  -3   1   2     1343.12     1293.70     17.62 o 
  -2   1   2      985.52      988.02     11.08 o 
  -1   1   2     5501.49     4929.81     81.43 o 
   0   1   2     1339.08     1284.79     35.25 o 
   1   1   2     4630.93     4454.86     82.53 o 
   2   1   2      367.82      382.25      6.45 o 
   3   1   2     1091.05     1113.85     15.22 o 
   4   1   2      401.28      403.34      5.95 o 
   5   1   2      122.28      121.14      2.37 o 
   6   1   2       47.40       48.25      1.40 o 
   7   1   2       56.81       53.36      2.32 o 
   8   1   2       16.67       18.26      1.02 o 
   9   1   2       23.76       25.65      1.97 o 
  10   1   2        5.38        4.48      1.14 o 
  11   1   2       12.67       12.54      1.70 o 
 -11   2   2        1.33        0.58      0.99 o 
 -10   2   2       12.83       16.92      1.89 o 
  -9   2   2       76.98       75.75      3.41 o 
  -8   2   2       41.82       37.79      2.22 o 
  -7   2   2       41.25       43.02      2.20 o 
  -6   2   2       53.97       51.57      1.45 o 
  -5   2   2      549.19      539.99      8.12 o 
  -4   2   2      194.37      200.75      3.36 o 
  -3   2   2      459.83      473.63      5.59 o 
  -2   2   2      854.16      806.99      9.16 o 
  -1   2   2      266.31      246.01      3.52 o 
   0   2   2     1550.02     1544.94     17.03 o 
   1   2   2     2461.57     2427.43     45.75 o 
   2   2   2      910.68      884.25     11.89 o 
   3   2   2      136.95      132.86      2.35 o 
   4   2   2      283.18      296.93      4.69 o 
   5   2   2      362.83      359.54      7.89 o 
   6   2   2       17.89       16.80      1.31 o 
   7   2   2       45.29       46.52      1.53 o 
   8   2   2       61.54       63.85      1.93 o 
   9   2   2       38.16       36.19      2.29 o 
  10   2   2       28.37       28.84      2.22 o 
  11   2   2       19.65       22.43      2.11 o 
 -11   3   2       30.45       36.34      2.66 o 
 -10   3   2        2.62        2.47      1.09 o 
  -9   3   2       12.89       16.24      1.72 o 
  -8   3   2        0.60        0.27      0.74 o 
  -7   3   2       51.23       52.10      1.61 o 
  -6   3   2       27.01       25.44      1.14 o 
  -5   3   2      294.61      279.69      4.71 o 
  -4   3   2      565.84      544.16      6.52 o 
  -3   3   2      494.70      506.17      6.10 o 
  -2   3   2     1029.64      973.13     11.00 o 
  -1   3   2      571.76      578.43      9.07 o 
   0   3   2     1009.09     1001.05     11.45 o 
   1   3   2      448.72      428.38      7.28 o 
   2   3   2      413.43      434.81      6.32 o 
   3   3   2      226.09      200.78      3.51 o 
   4   3   2      112.27      128.15      2.52 o 
   5   3   2       11.51       10.05      0.68 o 
   6   3   2      115.36      114.19      2.53 o 
   7   3   2      149.76      143.80      3.11 o 
   8   3   2        9.25        9.59      0.90 o 
   9   3   2        0.82        1.35      0.92 o 
  10   3   2        2.75        3.80      1.21 o 
  11   3   2        9.81       11.91      1.78 o 
 -11   4   2        0.10        0.57      1.18 o 
 -10   4   2        4.99        4.81      1.31 o 
  -9   4   2       29.43       27.46      2.13 o 
  -8   4   2       59.80       67.12      3.11 o 
  -7   4   2      114.44      113.89      2.73 o 
  -6   4   2      202.93      209.13      4.00 o 
  -5   4   2      260.65      239.27      3.33 o 
  -4   4   2      183.85      196.33      2.87 o 
  -3   4   2      204.01      201.50      2.95 o 
  -2   4   2       28.08       28.27      0.84 o 
  -1   4   2      296.76      339.56      4.35 o 
   0   4   2       32.67       35.22      1.16 o 
   1   4   2       22.54       23.72      0.73 o 
   2   4   2      419.65      423.35      5.19 o 
   3   4   2      359.52      381.98      5.93 o 
   4   4   2       53.11       49.89      2.52 o 
   5   4   2      281.40      266.07      4.64 o 
   6   4   2       36.79       40.28      3.73 o 
   7   4   2        1.23        0.62      0.68 o 
   8   4   2       52.95       54.53      1.93 o 
   9   4   2       24.24       25.94      2.07 o 
  10   4   2       40.93       49.97      2.86 o 
 -10   5   2        2.72        1.62      1.18 o 
  -9   5   2        6.49        5.85      1.30 o 
  -8   5   2        5.75        4.55      1.21 o 
  -7   5   2       19.12       14.63      1.58 o 
  -6   5   2      277.47      284.01      5.16 o 
  -5   5   2       67.78       74.41      1.82 o 
  -4   5   2      104.07      104.00      1.93 o 
  -3   5   2       32.72       35.10      1.02 o 
  -2   5   2     1023.26     1049.49     12.26 o 
  -1   5   2      906.16      952.66     11.13 o 
   0   5   2      162.66      195.87      3.81 o 
   1   5   2      201.86      217.27      3.02 o 
   2   5   2      248.49      255.73      3.51 o 
   3   5   2      567.38      596.14      8.79 o 
   4   5   2      141.58      140.96      2.89 o 
   5   5   2       45.99       46.56      1.57 o 
   6   5   2        6.90        4.76      0.69 o 
   7   5   2        8.29        7.07      1.21 o 
   8   5   2       45.11       42.53      1.77 o 
   9   5   2       36.16       41.64      2.54 o 
  10   5   2        8.05        7.54      1.49 o 
 -10   6   2        4.70        4.18      1.46 o 
  -9   6   2        9.16        8.00      1.51 o 
  -8   6   2       10.61       12.84      1.64 o 
  -7   6   2       34.14       32.24      2.63 o 
  -6   6   2       39.70       36.44      1.60 o 
  -5   6   2        4.38        2.89      0.67 o 
  -4   6   2       38.72       42.25      1.24 o 
  -3   6   2      508.44      474.26      6.20 o 
  -2   6   2      276.01      288.69      4.14 o 
  -1   6   2      194.04      216.23      3.33 o 
   0   6   2      157.65      156.22      3.36 o 
   1   6   2       40.78       40.03      1.50 o 
   2   6   2      388.99      407.85      5.34 o 
   3   6   2       61.77       59.91      2.37 o 
   4   6   2      182.38      171.42      5.61 o 
   5   6   2       11.00       12.60      1.54 o 
   6   6   2       80.94       76.19      3.59 o 
   7   6   2       12.20       12.78      1.72 o 
   8   6   2        9.06        7.28      1.52 o 
  -9   7   2        7.76        7.08      1.53 o 
  -8   7   2       17.84       14.29      1.76 o 
  -7   7   2        0.94       -0.33      0.57 o 
  -6   7   2       48.34       51.10      1.96 o 
  -5   7   2        8.84        6.59      0.89 o 
  -4   7   2      169.18      178.28      3.56 o 
  -3   7   2      302.25      305.71      4.48 o 
  -2   7   2      212.61      203.90      3.34 o 
  -1   7   2       31.75       34.62      1.54 o 
   0   7   2       63.06       61.94      2.17 o 
   1   7   2        4.55        6.88      2.04 o 
   2   7   2      110.40      103.56      2.78 o 
   3   7   2       86.95       88.44      2.50 o 
   4   7   2       51.69       53.11      3.03 o 
   5   7   2       11.34        9.92      1.56 o 
   6   7   2       23.69       22.51      2.17 o 
   7   7   2       44.57       47.25      3.09 o 
   8   7   2       15.71       14.75      1.97 o 
   9   7   2        4.76        4.27      1.56 o 
  -8   8   2       23.01       20.45      1.62 o 
  -7   8   2        7.03        4.92      1.37 o 
  -6   8   2       37.33       38.77      1.80 o 
  -5   8   2       38.14       36.67      1.69 o 
  -4   8   2       39.91       43.63      1.41 o 
  -3   8   2       47.86       49.78      1.52 o 
  -2   8   2      119.63      116.62      3.84 o 
  -1   8   2      128.24      124.28      7.04 o 
   0   8   2       59.12       56.13      2.09 o 
   1   8   2      130.13      137.21      3.47 o 
   2   8   2        9.02        7.73      1.63 o 
   3   8   2        1.47        2.01      0.96 o 
   4   8   2       16.43       16.56      1.99 o 
   5   8   2       24.72       23.42      2.42 o 
   6   8   2       14.31       14.67      2.01 o 
   7   8   2        6.16        4.13      1.55 o 
   8   8   2        3.36        2.52      1.47 o 
  -7   9   2       15.06       20.28      2.26 o 
  -6   9   2        9.86       10.53      1.76 o 
  -5   9   2       76.16       76.27      4.00 o 
  -4   9   2        7.76        7.34      0.79 o 
  -3   9   2       24.92       27.05      1.44 o 
  -2   9   2       69.16       64.08      3.35 o 
  -1   9   2       83.03       85.05      3.61 o 
   0   9   2       14.94       17.46      1.30 o 
   1   9   2       36.67       35.50      1.78 o 
   2   9   2       19.43       18.86      1.35 o 
   3   9   2       29.09       31.92      1.74 o 
   4   9   2       13.26       17.08      2.15 o 
   5   9   2        1.22       -1.54      1.03 o 
   6   9   2       11.71       12.59      2.01 o 
  -5  10   2       11.05       13.66      2.05 o 
  -4  10   2       15.32       14.43      2.11 o 
  -3  10   2       29.68       30.73      1.81 o 
  -2  10   2       12.80       10.73      1.70 o 
  -1  10   2       27.50       27.11      2.83 o 
   0  10   2       69.11       70.78      2.65 o 
   1  10   2       31.68       36.19      1.92 o 
   2  10   2        4.42        2.90      0.88 o 
   3  10   2        4.70        7.33      1.09 o 
   4  10   2        8.72        7.62      1.77 o 
   5  10   2       22.40       21.31      2.54 o 
  -2  11   2       35.45       34.54      2.01 o 
  -1  11   2        7.27        9.07      1.22 o 
   0  11   2        3.29        3.05      0.94 o 
   1  11   2        4.31        4.12      2.02 o 
   2  11   2        1.26        1.00      0.84 o 
  -5 -10   3        0.07       -0.24      1.26 o 
   3 -10   3       19.21       18.91      1.91 o 
   4 -10   3        2.84        4.36      1.28 o 
  -7  -9   3        7.50        7.46      1.84 o 
  -6  -9   3       11.18       11.79      1.94 o 
  -5  -9   3        7.58       10.36      1.82 o 
  -4  -9   3       26.73       25.97      2.32 o 
  -3  -9   3        5.26        5.04      1.33 o 
  -2  -9   3       60.32       66.91      3.21 o 
   3  -9   3       14.55       12.97      1.61 o 
   4  -9   3       19.22       21.60      1.83 o 
   5  -9   3        7.84        8.78      1.32 o 
   6  -9   3       13.13       11.36      1.76 o 
  -8  -8   3        5.27        8.68      1.87 o 
  -7  -8   3        6.14        5.72      1.72 o 
  -6  -8   3       17.51       18.35      2.20 o 
  -5  -8   3       29.07       33.58      2.62 o 
  -4  -8   3       62.81       64.04      3.31 o 
  -3  -8   3        7.35        6.89      1.35 o 
  -2  -8   3       80.70       83.19      3.45 o 
  -1  -8   3      199.63      187.33      5.63 o 
   0  -8   3       10.53       10.40      1.35 o 
   3  -8   3       30.20       28.20      2.05 o 
   4  -8   3       65.32       55.32      2.70 o 
   5  -8   3       58.44       50.18      2.54 o 
   6  -8   3       16.24       16.21      1.16 o 
   7  -8   3        6.00        6.14      1.47 o 
  -9  -7   3        9.07        9.85      1.35 o 
  -8  -7   3       48.46       43.76      1.99 o 
  -7  -7   3       36.24       38.17      1.77 o 
  -6  -7   3        7.57       10.84      1.72 o 
  -5  -7   3       88.43       88.46      3.94 o 
  -4  -7   3       40.53       37.40      2.49 o 
  -3  -7   3      171.28      163.07      5.25 o 
  -2  -7   3       16.84       20.91      1.73 o 
  -1  -7   3       66.05       65.42      2.81 o 
   0  -7   3       51.22       51.23      2.38 o 
   1  -7   3       83.66       77.62      2.95 o 
   2  -7   3      115.49      107.85      3.61 o 
   3  -7   3       52.60       50.65      2.39 o 
   4  -7   3      139.02      147.73      4.46 o 
   5  -7   3       96.89       91.84      3.25 o 
   6  -7   3       10.37       10.82      0.97 o 
   7  -7   3       20.20       23.90      2.16 o 
   8  -7   3        2.12        2.33      1.17 o 
 -10  -6   3        4.55        7.37      1.58 o 
  -9  -6   3       29.55       28.30      2.25 o 
  -8  -6   3       17.55       16.07      1.61 o 
  -7  -6   3       67.87       66.85      2.90 o 
  -6  -6   3      118.00      107.70      2.80 o 
  -5  -6   3      129.36      123.01      2.88 o 
  -4  -6   3       85.92       88.38      2.22 o 
  -3  -6   3       64.22       63.59      1.69 o 
  -2  -6   3       16.12       17.22      0.79 o 
  -1  -6   3      138.75      136.53      4.16 o 
   0  -6   3       16.38       18.52      1.34 o 
   1  -6   3       57.66       65.56      2.60 o 
   2  -6   3       72.33       69.88      1.91 o 
   3  -6   3      167.24      155.31      4.50 o 
   4  -6   3       30.99       32.08      1.71 o 
   5  -6   3      127.07      129.52      3.79 o 
   6  -6   3       22.95       20.27      1.12 o 
   7  -6   3        4.18        4.96      1.27 o 
   8  -6   3       10.66        8.34      1.61 o 
   9  -6   3        6.38        8.20      1.65 o 
 -10  -5   3        0.27        0.06      0.94 o 
  -9  -5   3       17.54       16.66      1.77 o 
  -8  -5   3       38.71       39.66      2.36 o 
  -7  -5   3       33.55       28.10      1.83 o 
  -6  -5   3       46.23       39.85      2.00 o 
  -5  -5   3       28.56       30.74      1.33 o 
  -4  -5   3      391.49      367.32      6.03 o 
  -3  -5   3      341.77      340.98      5.42 o 
  -2  -5   3      206.40      215.47      3.59 o 
  -1  -5   3       51.93       55.85      2.95 o 
   0  -5   3      711.14      707.01     14.99 o 
   1  -5   3      572.64      625.16     13.30 o 
   2  -5   3      226.61      221.07      4.02 o 
   3  -5   3       28.09       27.21      1.51 o 
   4  -5   3       36.08       32.30      1.57 o 
   5  -5   3       92.67       86.50      2.76 o 
   6  -5   3       42.15       40.67      1.92 o 
   7  -5   3       94.14       98.60      3.94 o 
   8  -5   3       19.71       21.56      2.09 o 
   9  -5   3       18.27       19.94      2.12 o 
  10  -5   3        2.36        4.36      1.54 o 
 -11  -4   3       10.48       11.02      1.85 o 
 -10  -4   3       10.72        9.10      1.60 o 
  -9  -4   3        6.71        8.38      1.37 o 
  -8  -4   3       35.37       31.21      2.09 o 
  -7  -4   3        5.26        6.95      1.06 o 
  -6  -4   3      172.67      184.37      4.89 o 
  -5  -4   3      179.59      179.02      4.64 o 
  -4  -4   3      151.89      141.97      5.00 o 
  -3  -4   3       44.45       51.27      1.38 o 
  -2  -4   3       36.42       37.43      2.77 o 
  -1  -4   3       33.04       23.36      1.40 o 
   0  -4   3       50.64       48.89      1.98 o 
   1  -4   3       14.28       17.96      1.83 o 
   2  -4   3      591.06      555.28      8.46 o 
   3  -4   3       54.26       46.82      1.80 o 
   4  -4   3      121.44      113.61      3.19 o 
   5  -4   3       74.39       74.70      1.86 o 
   6  -4   3      103.98      110.62      2.41 o 
   7  -4   3       47.22       49.96      2.00 o 
   8  -4   3       50.97       51.41      2.83 o 
   9  -4   3        8.17        8.05      1.51 o 
  10  -4   3       16.72       18.61      2.18 o 
 -11  -3   3       18.77       19.98      2.08 o 
 -10  -3   3        4.79        4.22      1.22 o 
  -9  -3   3       24.53       25.78      2.03 o 
  -8  -3   3        5.17        5.20      1.11 o 
  -7  -3   3      162.18      157.40      4.57 o 
  -6  -3   3        8.19        8.92      0.98 o 
  -5  -3   3      184.73      181.04      2.97 o 
  -4  -3   3      588.28      599.40     11.91 o 
  -3  -3   3       88.13      105.14      2.11 o 
  -2  -3   3      390.60      394.31      5.78 o 
  -1  -3   3      549.79      598.88     12.56 o 
   0  -3   3      390.57      394.80      8.54 o 
   1  -3   3       33.23       27.09      0.97 o 
   2  -3   3       67.53       72.67      2.19 o 
   3  -3   3       73.16       79.85      2.34 o 
   4  -3   3       81.52       78.00      2.30 o 
   5  -3   3      176.35      176.94      4.25 o 
   6  -3   3        1.13        2.12      1.49 o 
   7  -3   3       12.63       11.65      0.94 o 
   8  -3   3       35.95       34.31      2.25 o 
   9  -3   3        2.38        2.78      1.17 o 
  10  -3   3       13.74       17.62      2.03 o 
 -11  -2   3        7.26       10.01      1.63 o 
 -10  -2   3       16.19       19.69      1.91 o 
  -9  -2   3       45.05       45.19      2.58 o 
  -8  -2   3       34.06       33.45      2.05 o 
  -7  -2   3       19.01       17.00      1.38 o 
  -6  -2   3      323.17      315.83      7.17 o 
  -5  -2   3       34.20       39.58      1.76 o 
  -4  -2   3     1242.32     1245.27     22.61 o 
  -3  -2   3      306.25      304.08      6.29 o 
  -2  -2   3       54.18       66.00      1.34 o 
  -1  -2   3      810.30      748.80     10.84 o 
   0  -2   3      563.80      551.03      7.98 o 
   1  -2   3     1409.62     1423.82     19.58 o 
   2  -2   3      515.01      523.72     10.75 o 
   3  -2   3      134.23      142.26      3.41 o 
   4  -2   3      577.42      530.75      7.83 o 
   5  -2   3       13.50       15.18      0.72 o 
   6  -2   3      167.53      180.70      3.31 o 
   7  -2   3        7.56        7.08      1.30 o 
   8  -2   3       40.50       40.32      2.35 o 
   9  -2   3       26.68       25.45      2.02 o 
  10  -2   3        5.91        9.45      1.52 o 
  11  -2   3       13.27       17.85      2.11 o 
 -11  -1   3        3.59        4.50      1.34 o 
 -10  -1   3        3.85        4.16      1.22 o 
  -9  -1   3       85.14       86.25      3.52 o 
  -8  -1   3      263.52      241.42      6.37 o 
  -7  -1   3      306.06      292.88      7.18 o 
  -6  -1   3      160.07      146.03      4.14 o 
  -5  -1   3      319.70      311.80      6.88 o 
  -4  -1   3      418.61      418.61      8.68 o 
  -3  -1   3     1912.16     1841.20     32.32 o 
  -2  -1   3     1319.16     1309.82     14.50 o 
  -1  -1   3      197.94      197.35      3.10 o 
   0  -1   3      235.71      230.05      3.60 o 
   1  -1   3     1450.71     1448.86     20.00 o 
   2  -1   3     2962.23     2843.08     55.56 o 
   3  -1   3      489.07      509.82     10.54 o 
   4  -1   3        4.17        6.29      0.44 o 
   5  -1   3      129.21      107.22      2.17 o 
   6  -1   3      128.94      136.82      2.68 o 
   7  -1   3       57.86       56.68      2.10 o 
   8  -1   3        1.12        1.07      0.75 o 
   9  -1   3        4.16        3.99      1.08 o 
  10  -1   3        5.91        7.76      1.44 o 
  11  -1   3        9.48       10.88      1.76 o 
 -11   0   3       11.44       11.82      1.72 o 
 -10   0   3        4.08        5.64      1.34 o 
  -9   0   3       70.41       67.26      3.17 o 
  -8   0   3       51.18       44.96      2.39 o 
  -7   0   3       54.28       53.03      2.42 o 
  -6   0   3        9.42        7.59      0.95 o 
  -5   0   3       55.13       45.66      1.91 o 
  -4   0   3      461.76      467.97      9.60 o 
  -3   0   3     1872.70     1911.19     40.92 o 
  -2   0   3     4451.72     4275.80     46.56 o 
  -1   0   3     8730.04     7434.84    148.83 o 
   0   0   3      997.53      941.67     10.41 o 
   1   0   3     1762.22     1686.41     32.56 o 
   2   0   3      763.66      775.54     15.37 o 
   3   0   3      879.82      879.07     12.09 o 
   4   0   3       24.79       28.02      1.13 o 
   5   0   3        1.00        0.56      0.56 o 
   6   0   3        7.52        5.55      0.55 o 
   7   0   3      532.91      546.47      8.37 o 
   8   0   3      205.41      214.18      4.08 o 
   9   0   3      159.98      164.77      5.29 o 
  10   0   3       51.36       52.02      2.89 o 
  11   0   3        0.40        0.94      1.00 o 
 -11   1   3        3.75        5.61      1.35 o 
 -10   1   3        3.87        3.08      1.13 o 
  -9   1   3       87.31       85.90      3.57 o 
  -8   1   3      259.09      232.09      6.41 o 
  -7   1   3      311.62      302.09      7.36 o 
  -6   1   3      161.09      150.71      2.66 o 
  -5   1   3      313.48      303.20      4.70 o 
  -4   1   3      403.93      424.19     12.50 o 
  -3   1   3     1919.06     1742.36    101.55 o 
  -2   1   3     1317.80     1315.16     14.48 o 
  -1   1   3      196.20      195.59      2.44 o 
   0   1   3      242.41      234.27      3.48 o 
   1   1   3     1488.54     1466.99     28.34 o 
   2   1   3     2933.92     2925.07     38.27 o 
   3   1   3      491.73      524.56      7.44 o 
   4   1   3        4.50        6.47      0.75 o 
   5   1   3      131.45      107.59      2.23 o 
   6   1   3      124.58      133.24      2.74 o 
   7   1   3       57.86       58.08      1.72 o 
   8   1   3        1.14        1.85      0.87 o 
   9   1   3        3.91        4.00      1.05 o 
  10   1   3        6.37        8.14      1.43 o 
  11   1   3        9.18       11.13      1.72 o 
 -11   2   3        7.61        8.68      1.58 o 
 -10   2   3       17.09       15.33      1.81 o 
  -9   2   3       46.26       45.95      2.61 o 
  -8   2   3       34.16       33.97      2.14 o 
  -7   2   3       17.62       15.07      1.43 o 
  -6   2   3      321.49      301.27      4.96 o 
  -5   2   3       38.12       43.16      1.22 o 
  -4   2   3     1233.25     1185.84     55.17 o 
  -3   2   3      311.49      301.88      4.93 o 
  -2   2   3       49.23       62.27      1.56 o 
  -1   2   3      829.12      770.76      8.67 o 
   0   2   3      580.31      546.40      7.76 o 
   1   2   3     1409.59     1399.13     27.83 o 
   2   2   3      502.28      529.45      7.43 o 
   3   2   3      134.28      142.12      2.50 o 
   4   2   3      573.05      545.33      7.89 o 
   5   2   3       13.39       14.78      1.40 o 
   6   2   3      169.49      180.30      3.43 o 
   7   2   3        7.28        7.41      0.70 o 
   8   2   3       42.85       39.61      1.54 o 
   9   2   3       27.73       25.46      2.00 o 
  10   2   3        5.89        5.93      1.32 o 
  11   2   3       13.02       16.24      1.88 o 
 -11   3   3       18.64       20.33      2.21 o 
 -10   3   3        4.66        3.06      1.18 o 
  -9   3   3       25.10       24.78      2.12 o 
  -8   3   3        5.70        3.22      1.02 o 
  -7   3   3      161.55      157.75      4.81 o 
  -6   3   3        8.45        9.83      0.85 o 
  -5   3   3      183.99      184.57      3.65 o 
  -4   3   3      604.28      599.64      7.13 o 
  -3   3   3       91.92      105.58      3.36 o 
  -2   3   3      391.84      392.29      4.86 o 
  -1   3   3      547.33      597.43      7.06 o 
   0   3   3      388.66      389.16      4.81 o 
   1   3   3       27.87       20.59      1.23 o 
   2   3   3       65.08       70.76      1.45 o 
   3   3   3       71.39       80.08      1.70 o 
   4   3   3       80.14       75.77      2.51 o 
   5   3   3      175.98      174.89      3.31 o 
   6   3   3        0.65        0.33      0.46 o 
   7   3   3       13.33       11.45      0.88 o 
   8   3   3       36.12       36.96      1.53 o 
   9   3   3        2.56        1.14      0.89 o 
  10   3   3       13.72       15.25      1.73 o 
 -11   4   3       10.14       12.50      1.94 o 
 -10   4   3       10.22        8.92      1.58 o 
  -9   4   3        6.37        6.46      1.31 o 
  -8   4   3       35.53       38.78      2.39 o 
  -7   4   3        5.54        6.43      1.88 o 
  -6   4   3      167.08      179.11      3.59 o 
  -5   4   3      181.52      186.94      4.02 o 
  -4   4   3      155.24      147.17      2.32 o 
  -3   4   3       46.16       53.11      1.20 o 
  -2   4   3       40.60       35.63      0.95 o 
  -1   4   3       29.18       19.36      0.70 o 
   0   4   3       53.39       53.80      1.48 o 
   1   4   3       14.25       19.17      0.86 o 
   2   4   3      602.58      571.44      8.13 o 
   3   4   3       53.70       47.52      1.27 o 
   4   4   3      125.76      115.27      2.41 o 
   5   4   3       76.55       79.49      2.00 o 
   6   4   3      102.86      107.44      2.57 o 
   7   4   3       48.16       47.90      1.74 o 
   8   4   3       51.12       50.51      1.87 o 
   9   4   3        7.71        7.69      1.29 o 
  10   4   3       16.65       15.68      1.81 o 
 -10   5   3        0.24        0.61      1.15 o 
  -9   5   3       17.36       18.59      2.01 o 
  -8   5   3       40.47       44.86      2.63 o 
  -7   5   3       32.50       27.67      1.41 o 
  -6   5   3       45.67       39.25      1.68 o 
  -5   5   3       27.69       31.26      1.31 o 
  -4   5   3      389.55      374.18      4.98 o 
  -3   5   3      336.02      336.58      4.59 o 
  -2   5   3      200.58      210.45      3.18 o 
  -1   5   3       52.70       59.09      1.35 o 
   0   5   3      711.94      716.80     17.00 o 
   1   5   3      567.05      622.41     10.42 o 
   2   5   3      229.97      231.12      6.76 o 
   3   5   3       27.37       28.08      1.88 o 
   4   5   3       37.45       33.36      1.22 o 
   5   5   3       89.50       81.37      2.14 o 
   6   5   3       42.80       44.32      1.61 o 
   7   5   3       94.09       96.70      2.62 o 
   8   5   3       19.46       19.61      2.02 o 
   9   5   3       17.63       17.36      2.04 o 
 -10   6   3        4.63        5.71      1.53 o 
  -9   6   3       29.54       33.65      2.48 o 
  -8   6   3       17.61       15.55      1.81 o 
  -7   6   3       68.42       70.71      2.29 o 
  -6   6   3      121.97      112.25      2.84 o 
  -5   6   3      126.26      122.43      2.97 o 
  -4   6   3       87.71       90.89      1.91 o 
  -3   6   3       64.02       63.08      1.54 o 
  -2   6   3       15.13       15.29      0.78 o 
  -1   6   3      140.94      133.71      2.40 o 
   0   6   3       14.87       14.55      0.94 o 
   1   6   3       58.23       65.84      1.98 o 
   2   6   3       69.91       67.43      2.28 o 
   3   6   3      166.30      160.68      5.28 o 
   4   6   3       30.57       25.89      2.04 o 
   5   6   3      125.11      115.56      4.60 o 
   6   6   3       23.18       21.37      2.05 o 
   7   6   3        3.79        2.95      1.21 o 
   8   6   3        9.88        7.35      1.58 o 
   9   6   3        6.31        5.28      1.57 o 
  -9   7   3        8.69        9.09      1.72 o 
  -8   7   3       47.00       47.73      2.87 o 
  -7   7   3       36.27       38.96      1.78 o 
  -6   7   3        7.67        8.58      1.00 o 
  -5   7   3       88.70       82.18      2.46 o 
  -4   7   3       37.60       33.31      1.53 o 
  -3   7   3      170.95      165.94      2.94 o 
  -2   7   3       17.69       20.78      1.45 o 
  -1   7   3       66.73       67.28      2.29 o 
   0   7   3       50.37       50.26      1.86 o 
   1   7   3       86.24       76.64      2.33 o 
   2   7   3      113.96      106.94      2.83 o 
   3   7   3       52.55       51.37      2.90 o 
   4   7   3      138.57      141.42      5.29 o 
   5   7   3       99.77       90.29      4.16 o 
   6   7   3       11.08       11.08      1.71 o 
   7   7   3       19.60       24.48      2.36 o 
   8   7   3        2.13        4.74      1.53 o 
  -8   8   3        5.17        3.42      1.30 o 
  -7   8   3        5.88        5.54      1.15 o 
  -6   8   3       17.55       16.78      1.31 o 
  -5   8   3       30.86       29.80      1.56 o 
  -4   8   3       63.31       63.18      1.76 o 
  -3   8   3        6.94        6.32      0.70 o 
  -2   8   3       78.56       81.58      1.99 o 
  -1   8   3      199.96      197.61      4.37 o 
   0   8   3        9.55        9.79      1.01 o 
   1   8   3        6.40        5.18      0.82 o 
   2   8   3       24.84       27.12      1.45 o 
   3   8   3       28.22       33.46      2.58 o 
   4   8   3       64.88       60.22      3.51 o 
   5   8   3       59.57       57.18      3.44 o 
   6   8   3       15.98       14.74      2.03 o 
   7   8   3        5.86        4.03      1.52 o 
  -7   9   3        7.36        7.49      1.13 o 
  -6   9   3       10.98        9.95      1.43 o 
  -5   9   3        7.69       10.53      1.14 o 
  -4   9   3       27.99       27.36      2.35 o 
  -3   9   3        4.71        5.44      0.74 o 
  -2   9   3       59.01       63.04      2.38 o 
  -1   9   3        5.00        6.80      1.31 o 
   0   9   3        0.23       -0.33      0.51 o 
   1   9   3        5.89        7.52      0.99 o 
   2   9   3        4.47        3.65      0.81 o 
   3   9   3       14.19       10.18      1.70 o 
   4   9   3       19.49       18.26      2.26 o 
   5   9   3        7.43        8.29      1.85 o 
   6   9   3       12.97       12.55      2.10 o 
  -5  10   3        0.11       -0.65      1.07 o 
  -4  10   3        3.57        2.72      1.31 o 
  -3  10   3       14.02       14.87      1.61 o 
  -2  10   3       16.20       12.72      1.29 o 
  -1  10   3        4.96        5.10      1.18 o 
   0  10   3       51.93       53.29      2.29 o 
   1  10   3        1.21        1.59      0.78 o 
   2  10   3       21.32       18.46      3.51 o 
   3  10   3       20.09       18.83      2.28 o 
   4  10   3        3.05        3.75      1.53 o 
  -2  11   3        0.17        0.27      0.87 o 
  -1  11   3        1.16        0.33      0.82 o 
   0  11   3       11.40       12.16      1.36 o 
   1  11   3       29.77       33.54      1.97 o 
  -5 -10   4        3.00        2.54      1.53 o 
  -4 -10   4        1.90        3.47      1.44 o 
   2 -10   4       12.89       13.20      1.72 o 
   3 -10   4       33.11       38.01      2.59 o 
   4 -10   4        0.42        1.08      1.07 o 
  -6  -9   4       10.56        8.82      1.90 o 
  -5  -9   4       29.27       28.36      2.65 o 
  -4  -9   4        6.03        6.50      1.61 o 
  -3  -9   4       21.91       24.58      2.25 o 
  -2  -9   4       20.82       21.56      2.06 o 
  -1  -9   4       29.39       27.64      2.20 o 
   2  -9   4        1.20        1.17      0.92 o 
   3  -9   4       25.25       24.27      1.95 o 
   4  -9   4       47.69       54.60      2.80 o 
   5  -9   4        1.75        3.57      1.05 o 
   6  -9   4        2.07        1.87      0.79 o 
  -8  -8   4       21.65       23.14      2.68 o 
  -7  -8   4        4.85        4.84      1.66 o 
  -6  -8   4        9.66        8.57      1.79 o 
  -5  -8   4       33.83       32.23      2.67 o 
  -4  -8   4       94.53      106.69      4.44 o 
  -3  -8   4       39.89       38.70      2.64 o 
  -2  -8   4       57.72       54.76      2.95 o 
  -1  -8   4        1.42        2.72      0.99 o 
   0  -8   4       12.51       13.20      1.47 o 
   1  -8   4       29.31       28.48      1.95 o 
   2  -8   4       46.48       47.35      1.89 o 
   3  -8   4       12.68       11.88      1.38 o 
   4  -8   4       61.33       58.89      2.78 o 
   5  -8   4       48.28       43.36      2.34 o 
   6  -8   4       23.66       25.88      1.44 o 
   7  -8   4        5.93        7.95      1.65 o 
  -9  -7   4       16.88       14.99      2.28 o 
  -8  -7   4       22.10       20.60      2.49 o 
  -7  -7   4        1.15        3.02      1.34 o 
  -6  -7   4       26.68       34.27      2.68 o 
  -5  -7   4       26.08       27.89      2.44 o 
  -4  -7   4      167.88      164.93      5.56 o 
  -3  -7   4      219.91      222.89      6.61 o 
  -2  -7   4       52.67       56.55      2.80 o 
  -1  -7   4      100.92      104.97      3.80 o 
   0  -7   4      175.21      171.04      5.15 o 
   1  -7   4       14.87       19.56      1.62 o 
   2  -7   4       34.77       30.32      2.65 o 
   3  -7   4       26.65       28.38      1.80 o 
   4  -7   4       12.84       12.01      1.36 o 
   5  -7   4      123.90      121.83      3.96 o 
   6  -7   4       24.57       22.30      1.29 o 
   7  -7   4       20.71       21.15      2.07 o 
   8  -7   4       15.52       17.89      2.02 o 
  -9  -6   4       24.16       23.18      1.60 o 
  -8  -6   4       11.95       12.62      1.21 o 
  -7  -6   4        9.16       11.01      1.06 o 
  -6  -6   4       64.40       62.11      2.99 o 
  -5  -6   4      257.40      271.18      7.82 o 
  -4  -6   4       28.31       25.26      2.04 o 
  -3  -6   4      120.33      123.31      4.27 o 
  -2  -6   4       33.13       36.35      2.07 o 
  -1  -6   4        3.96        5.12      0.96 o 
   0  -6   4       80.14       71.09      2.84 o 
   1  -6   4      295.25      318.12      8.49 o 
   2  -6   4      251.21      246.95      4.54 o 
   3  -6   4       13.09       14.49      1.25 o 
   4  -6   4       50.39       48.39      2.15 o 
   5  -6   4      103.63      103.10      3.37 o 
   6  -6   4       25.03       28.37      1.32 o 
   7  -6   4       26.34       23.71      1.25 o 
   8  -6   4        7.66        9.28      1.56 o 
   9  -6   4        4.93        3.94      1.48 o 
 -10  -5   4        3.34        4.79      1.29 o 
  -9  -5   4       13.03        8.85      1.46 o 
  -8  -5   4       36.06       36.44      2.22 o 
  -7  -5   4       64.04       59.22      2.05 o 
  -6  -5   4      251.41      246.17      4.68 o 
  -5  -5   4       28.27       26.98      1.21 o 
  -4  -5   4       94.97       87.56      2.14 o 
  -3  -5   4        1.93        1.92      0.41 o 
  -2  -5   4      386.81      410.56      6.09 o 
  -1  -5   4       94.22       95.81      3.29 o 
   0  -5   4      182.45      189.45      5.17 o 
   1  -5   4      294.61      318.08      6.63 o 
   2  -5   4      140.58      134.18      2.82 o 
   3  -5   4       81.28       87.25      2.88 o 
   4  -5   4      115.66      114.16      3.41 o 
   5  -5   4      143.01      143.10      4.05 o 
   6  -5   4       37.09       36.39      1.74 o 
   7  -5   4       23.77       22.64      2.70 o 
   8  -5   4       17.50       19.37      2.02 o 
   9  -5   4       25.42       30.15      2.50 o 
 -10  -4   4       19.79       21.71      2.10 o 
  -9  -4   4       20.65       25.14      2.06 o 
  -8  -4   4       21.71       19.25      1.74 o 
  -7  -4   4      181.49      180.45      5.11 o 
  -6  -4   4      177.10      170.68      3.55 o 
  -5  -4   4      230.90      230.75      4.23 o 
  -4  -4   4       63.29       70.87      2.15 o 
  -3  -4   4      300.85      343.18      5.46 o 
  -2  -4   4      151.43      164.38      6.26 o 
  -1  -4   4       39.05       34.86      1.78 o 
   0  -4   4      416.59      467.50      7.25 o 
   1  -4   4      193.91      209.52      4.76 o 
   2  -4   4      143.08      138.62      2.78 o 
   3  -4   4       85.78       88.98      2.78 o 
   4  -4   4        3.09        2.25      0.53 o 
   5  -4   4      305.59      306.12      6.93 o 
   6  -4   4        0.50        0.95      0.47 o 
   7  -4   4       87.22       85.27      2.20 o 
   8  -4   4       30.96       32.06      2.36 o 
   9  -4   4       20.37       18.45      1.98 o 
  10  -4   4        3.63        1.10      1.18 o 
 -11  -3   4       18.73       18.63      2.10 o 
 -10  -3   4        3.91        5.05      1.37 o 
  -9  -3   4        2.98        2.83      1.04 o 
  -8  -3   4       20.12       18.37      1.63 o 
  -7  -3   4       71.33       67.33      2.78 o 
  -6  -3   4       54.00       55.43      2.30 o 
  -5  -3   4      296.21      269.90      6.31 o 
  -4  -3   4       36.23       40.27      1.25 o 
  -3  -3   4      239.21      220.52      3.88 o 
  -2  -3   4       58.43       57.04      3.20 o 
  -1  -3   4     4122.07     4080.64    111.43 o 
   0  -3   4      624.10      660.70      9.98 o 
   1  -3   4        9.01        8.33      0.57 o 
   2  -3   4       38.84       38.70      1.19 o 
   3  -3   4        8.46        6.80      0.68 o 
   4  -3   4      181.62      163.81      4.12 o 
   5  -3   4       44.06       46.41      1.36 o 
   6  -3   4      121.99      122.43      2.60 o 
   7  -3   4       84.03       84.10      3.58 o 
   8  -3   4        7.83        9.53      1.38 o 
   9  -3   4       83.84       80.30      3.74 o 
  10  -3   4       27.10       30.78      2.57 o 
 -11  -2   4        9.74        7.50      1.55 o 
 -10  -2   4       10.32       10.23      1.57 o 
  -9  -2   4        6.59        7.47      1.27 o 
  -8  -2   4       36.00       33.70      2.11 o 
  -7  -2   4       68.16       72.63      2.79 o 
  -6  -2   4       70.44       67.94      2.55 o 
  -5  -2   4      191.89      183.40      4.62 o 
  -4  -2   4      198.15      205.84      3.64 o 
  -3  -2   4      148.29      147.99      2.26 o 
  -2  -2   4      108.91      113.36      2.34 o 
  -1  -2   4      675.98      709.48     10.24 o 
   0  -2   4      376.29      357.29      5.52 o 
   1  -2   4      178.03      180.93      3.09 o 
   2  -2   4       18.97       16.13      0.89 o 
   3  -2   4      106.98      116.38      3.02 o 
   4  -2   4       12.45       11.70      0.80 o 
   5  -2   4      190.64      197.64      6.89 o 
   6  -2   4       73.92       72.55      1.83 o 
   7  -2   4       50.79       52.83      2.08 o 
   8  -2   4       51.79       53.17      2.77 o 
   9  -2   4        6.04        6.72      1.38 o 
  10  -2   4       96.79      107.73      4.52 o 
 -11  -1   4        1.32        0.23      1.07 o 
 -10  -1   4       26.01       25.70      2.21 o 
  -9  -1   4       70.45       82.60      3.49 o 
  -8  -1   4       50.55       49.09      2.52 o 
  -7  -1   4       46.13       49.53      2.35 o 
  -6  -1   4      461.79      409.90      9.19 o 
  -5  -1   4      226.56      235.41      3.72 o 
  -4  -1   4      701.38      713.88      8.29 o 
  -3  -1   4      346.12      329.65      4.77 o 
  -2  -1   4      294.90      304.21      3.70 o 
  -1  -1   4       73.69       69.74      1.13 o 
   0  -1   4     1414.72     1355.77     18.63 o 
   1  -1   4      822.35      763.85     10.83 o 
   2  -1   4      404.95      400.73      8.25 o 
   3  -1   4      165.83      164.42      3.98 o 
   4  -1   4      552.90      560.57      8.17 o 
   5  -1   4       46.35       47.36      1.36 o 
   6  -1   4      317.40      328.12      5.35 o 
   7  -1   4        9.09        7.14      0.92 o 
   8  -1   4      140.73      140.41      3.07 o 
   9  -1   4       37.76       36.43      2.40 o 
  10  -1   4        3.60        2.73      1.14 o 
  11  -1   4       34.99       38.54      2.76 o 
 -11   0   4        4.54        4.24      1.36 o 
 -10   0   4        1.22        1.74      1.08 o 
  -9   0   4        3.49        4.83      1.26 o 
  -8   0   4      109.89      109.06      3.91 o 
  -7   0   4      148.90      159.63      4.71 o 
  -6   0   4       60.81       66.32      2.60 o 
  -5   0   4        0.11        0.02      0.47 o 
  -4   0   4     3424.89     3311.22     42.54 o 
  -3   0   4        9.10       11.29      0.39 o 
  -2   0   4      184.42      167.19      2.20 o 
  -1   0   4      631.15      673.85      7.62 o 
   0   0   4     2067.64     1990.22     26.41 o 
   1   0   4     2142.72     2101.00     40.54 o 
   2   0   4      389.78      405.11      8.49 o 
   3   0   4       16.57       18.31      0.71 o 
   4   0   4      116.58      128.29      2.44 o 
   5   0   4      807.67      831.01     11.84 o 
   6   0   4      144.55      142.90      2.89 o 
   7   0   4       17.12       16.59      0.97 o 
   8   0   4       13.22       13.03      0.97 o 
   9   0   4       84.98       94.95      3.80 o 
  10   0   4       22.60       22.07      2.03 o 
  11   0   4       23.98       29.67      2.48 o 
 -11   1   4        1.19       -0.60      0.98 o 
 -10   1   4       26.18       25.80      2.24 o 
  -9   1   4       69.25       74.10      3.41 o 
  -8   1   4       51.06       52.61      2.68 o 
  -7   1   4       46.32       48.94      2.38 o 
  -6   1   4      464.35      426.66      9.40 o 
  -5   1   4      226.77      233.66      5.74 o 
  -4   1   4      707.04      707.88     14.19 o 
  -3   1   4      345.90      333.40      4.05 o 
  -2   1   4      283.83      302.24      3.69 o 
  -1   1   4       82.11       75.30      1.18 o 
   0   1   4     1405.30     1335.88     18.07 o 
   1   1   4      815.04      754.96     15.27 o 
   2   1   4      406.76      392.39      5.73 o 
   3   1   4      165.97      170.43      4.42 o 
   4   1   4      550.81      559.91      9.00 o 
   5   1   4       46.40       48.53      1.40 o 
   6   1   4      317.50      320.11      5.37 o 
   7   1   4        8.25        8.77      0.77 o 
   8   1   4      137.22      135.54      5.32 o 
   9   1   4       39.09       40.55      2.38 o 
  10   1   4        3.73        3.57      1.12 o 
  11   1   4       35.27       35.98      2.56 o 
 -11   2   4        9.62        8.12      1.56 o 
 -10   2   4       10.30        8.95      1.52 o 
  -9   2   4        6.78        9.99      1.53 o 
  -8   2   4       34.01       31.87      2.15 o 
  -7   2   4       67.74       67.42      2.91 o 
  -6   2   4       70.96       72.41      1.69 o 
  -5   2   4      194.57      185.30      3.25 o 
  -4   2   4      189.01      207.50      3.22 o 
  -3   2   4      141.01      142.51      1.76 o 
  -2   2   4      114.09      116.38      1.68 o 
  -1   2   4      675.04      709.70      8.10 o 
   0   2   4      385.29      362.66      6.42 o 
   1   2   4      168.78      172.14      4.36 o 
   2   2   4       22.54       19.30      0.65 o 
   3   2   4      102.65      118.00      2.20 o 
   4   2   4       12.91       13.36      0.70 o 
   5   2   4      197.82      201.34      3.60 o 
   6   2   4       76.29       73.94      1.95 o 
   7   2   4       49.48       51.29      1.86 o 
   8   2   4       51.61       55.54      1.88 o 
   9   2   4        6.35        4.47      1.18 o 
  10   2   4       97.31      107.42      4.25 o 
 -11   3   4       19.02       20.18      2.19 o 
 -10   3   4        3.90        6.07      1.38 o 
  -9   3   4        2.75        3.03      1.11 o 
  -8   3   4       20.35       18.46      1.78 o 
  -7   3   4       72.55       72.94      3.08 o 
  -6   3   4       57.75       59.26      1.65 o 
  -5   3   4      298.47      281.50      4.69 o 
  -4   3   4       34.05       35.98      0.74 o 
  -3   3   4      238.56      220.00      3.03 o 
  -2   3   4       62.34       61.57      1.23 o 
  -1   3   4     4121.26     4037.42    128.09 o 
   0   3   4      606.03      648.56      9.42 o 
   1   3   4        8.63        7.12      0.79 o 
   2   3   4       40.34       41.51      1.23 o 
   3   3   4        9.60        8.87      0.56 o 
   4   3   4      180.55      167.68      4.61 o 
   5   3   4       42.70       44.37      2.09 o 
   6   3   4      122.18      121.78      2.73 o 
   7   3   4       85.08       85.42      2.32 o 
   8   3   4        6.99        8.33      0.90 o 
   9   3   4       82.84       84.85      2.54 o 
  10   3   4       26.79       29.10      2.18 o 
 -10   4   4       19.73       24.42      2.27 o 
  -9   4   4       20.07       23.93      2.12 o 
  -8   4   4       22.39       24.63      2.09 o 
  -7   4   4      183.12      191.96      5.67 o 
  -6   4   4      174.09      167.54      3.43 o 
  -5   4   4      232.02      231.01      4.21 o 
  -4   4   4       67.77       74.81      1.49 o 
  -3   4   4      313.02      354.06      4.61 o 
  -2   4   4      146.89      156.91      2.48 o 
  -1   4   4       39.15       37.72      1.44 o 
   0   4   4      406.73      457.40     10.43 o 
   1   4   4      205.57      208.53      5.57 o 
   2   4   4      150.05      137.99      2.42 o 
   3   4   4       88.19       92.32      2.48 o 
   4   4   4        2.96        3.88      1.43 o 
   5   4   4      305.74      300.19     10.61 o 
   6   4   4        0.87        1.17      0.51 o 
   7   4   4       89.84       83.39      4.07 o 
   8   4   4       30.75       34.73      1.59 o 
   9   4   4       19.88       21.01      1.41 o 
 -10   5   4        3.06        4.14      1.43 o 
  -9   5   4       12.73       12.78      1.79 o 
  -8   5   4       35.77       36.26      2.43 o 
  -7   5   4       63.54       59.91      2.99 o 
  -6   5   4      247.09      240.81      4.62 o 
  -5   5   4       25.81       26.85      1.45 o 
  -4   5   4       98.63       94.49      1.84 o 
  -3   5   4        2.01        1.76      0.38 o 
  -2   5   4      386.09      394.45      5.29 o 
  -1   5   4       89.87       91.24      2.18 o 
   0   5   4      185.62      185.94      3.68 o 
   1   5   4      297.41      301.71      7.92 o 
   2   5   4      141.27      133.28      4.41 o 
   3   5   4       80.76       84.89      3.43 o 
   4   5   4      113.22      110.40      4.12 o 
   5   5   4      145.76      147.37      5.01 o 
   6   5   4       36.91       37.98      2.51 o 
   7   5   4       22.69       20.76      2.06 o 
   8   5   4       18.23       21.35      2.15 o 
   9   5   4       25.62       32.62      2.54 o 
  -9   6   4       24.76       27.24      2.38 o 
  -8   6   4       11.79       13.18      1.76 o 
  -7   6   4        8.88       11.91      1.09 o 
  -6   6   4       65.61       63.53      2.10 o 
  -5   6   4      255.69      269.42      5.75 o 
  -4   6   4       30.10       28.36      1.05 o 
  -3   6   4      122.09      116.91      2.26 o 
  -2   6   4       34.83       35.50      1.17 o 
  -1   6   4        3.99        4.44      0.50 o 
   0   6   4       81.72       72.25      2.11 o 
   1   6   4      296.46      324.49      5.82 o 
   2   6   4      248.08      241.15      7.04 o 
   3   6   4       13.14       10.03      1.38 o 
   4   6   4       51.16       50.83      2.88 o 
   5   6   4      100.28      100.64      4.27 o 
   6   6   4       24.84       23.65      2.25 o 
   7   6   4       26.10       26.38      2.35 o 
   8   6   4        7.54        9.13      1.73 o 
   9   6   4        5.11        2.36      1.37 o 
  -9   7   4       17.48       14.37      1.93 o 
  -8   7   4       22.31       18.20      1.99 o 
  -7   7   4        1.10        1.44      0.72 o 
  -6   7   4       27.78       28.85      2.72 o 
  -5   7   4       25.01       24.29      1.39 o 
  -4   7   4      165.55      162.69      2.95 o 
  -3   7   4      220.61      225.64      3.66 o 
  -2   7   4       51.35       54.10      1.90 o 
  -1   7   4       99.46       99.83      2.74 o 
   0   7   4      171.79      170.85      3.83 o 
   1   7   4       14.50       16.42      2.15 o 
   2   7   4       34.77       27.90      2.15 o 
   3   7   4       26.61       28.23      2.22 o 
   4   7   4       13.81       14.68      1.90 o 
   5   7   4      121.36      123.38      5.05 o 
   6   7   4       24.69       20.32      2.22 o 
   7   7   4       21.10       18.94      2.22 o 
   8   7   4       15.80       18.68      2.25 o 
  -8   8   4       22.15       25.15      2.33 o 
  -7   8   4        5.31        5.46      0.99 o 
  -6   8   4        9.85       13.97      2.51 o 
  -5   8   4       34.02       33.49      1.69 o 
  -4   8   4       94.22      103.65      3.81 o 
  -3   8   4       37.79       38.20      1.38 o 
  -2   8   4       60.21       61.77      1.76 o 
  -1   8   4        1.36        1.86      0.67 o 
   0   8   4       11.57       10.90      1.04 o 
   1   8   4       28.07       25.97      2.01 o 
   2   8   4       49.32       51.13      3.03 o 
   3   8   4       13.14        9.71      1.59 o 
   4   8   4       60.73       59.16      3.54 o 
   5   8   4       49.00       44.42      3.19 o 
   6   8   4       23.31       26.81      2.68 o 
   7   8   4        5.72        5.53      1.58 o 
  -6   9   4       10.14        8.62      1.12 o 
  -5   9   4       28.40       33.37      1.91 o 
  -4   9   4        6.28        6.31      0.91 o 
  -3   9   4       21.84       23.44      1.19 o 
  -2   9   4       21.45       22.47      1.53 o 
  -1   9   4       30.55       32.29      1.70 o 
   0   9   4        2.51        2.80      0.79 o 
   1   9   4       72.54       69.87      2.50 o 
   2   9   4        1.11        1.33      1.13 o 
   3   9   4       24.75       25.43      2.53 o 
   4   9   4       47.86       49.35      3.46 o 
   5   9   4        1.71        4.04      1.52 o 
   6   9   4        1.99        0.41      1.21 o 
  -5  10   4        3.01        2.25      0.95 o 
  -4  10   4        2.21        2.87      0.91 o 
  -3  10   4       35.18       37.08      1.96 o 
  -2  10   4       13.13       14.21      1.89 o 
  -1  10   4        0.04       -0.26      0.64 o 
   0  10   4       46.79       51.21      2.28 o 
   1  10   4       11.56       11.86      2.83 o 
   2  10   4       12.37       15.03      2.15 o 
   3  10   4       33.04       32.81      2.97 o 
   4  10   4        0.44        1.03      1.28 o 
  -4 -10   5       11.52       12.60      2.10 o 
  -3 -10   5       21.92       20.29      2.29 o 
   1 -10   5        5.96        5.12      1.38 o 
   2 -10   5        0.80        2.41      1.20 o 
   3 -10   5       11.36       10.96      1.67 o 
  -6  -9   5        9.06       10.66      2.06 o 
  -5  -9   5        3.94        4.22      1.47 o 
  -4  -9   5        7.61        5.74      1.51 o 
  -3  -9   5        5.04        5.57      1.51 o 
  -2  -9   5       85.64       70.92      3.55 o 
  -1  -9   5        0.37        0.36      1.09 o 
   0  -9   5        6.42        6.50      1.40 o 
   1  -9   5       25.55       24.83      2.06 o 
   2  -9   5       54.31       52.00      2.82 o 
   3  -9   5        7.24        8.29      1.42 o 
   4  -9   5        1.06        1.38      0.90 o 
   5  -9   5        2.20        1.04      0.96 o 
  -7  -8   5        1.33        1.72      1.44 o 
  -6  -8   5        3.26        3.75      1.45 o 
  -5  -8   5       17.46       17.14      2.14 o 
  -4  -8   5        4.13        2.39      1.19 o 
  -3  -8   5       84.63       92.04      4.07 o 
  -2  -8   5       16.21       15.40      1.91 o 
  -1  -8   5       63.47       56.22      3.02 o 
   0  -8   5       11.43       10.91      1.49 o 
   1  -8   5       19.44       18.25      1.23 o 
   2  -8   5        7.04        7.31      0.91 o 
   3  -8   5       18.74       18.67      1.70 o 
   4  -8   5        6.54        7.52      1.26 o 
   5  -8   5        8.40        7.32      1.16 o 
   6  -8   5        1.99        1.09      0.85 o 
   7  -8   5        4.66        5.34      1.46 o 
  -8  -7   5       30.16       28.43      2.83 o 
  -7  -7   5       42.61       40.83      3.06 o 
  -6  -7   5       88.29       98.47      4.49 o 
  -5  -7   5        8.05        9.97      1.67 o 
  -4  -7   5      127.17      129.47      4.91 o 
  -3  -7   5       31.86       36.60      2.50 o 
  -2  -7   5        8.63        9.00      1.39 o 
  -1  -7   5       13.00       13.56      1.57 o 
   0  -7   5       21.64       22.34      2.54 o 
   1  -7   5       43.34       44.46      1.70 o 
   2  -7   5       40.09       32.61      1.46 o 
   3  -7   5       49.62       47.11      2.35 o 
   4  -7   5      139.22      131.64      4.26 o 
   5  -7   5       13.43       13.85      1.44 o 
   6  -7   5       22.94       24.32      1.68 o 
   7  -7   5        0.25        0.75      1.09 o 
   8  -7   5        8.86        7.64      1.67 o 
  -9  -6   5       28.48       24.49      2.64 o 
  -8  -6   5       13.32       13.33      2.14 o 
  -7  -6   5       29.60       31.55      2.70 o 
  -6  -6   5      125.33      127.37      5.10 o 
  -5  -6   5      236.59      245.17      7.53 o 
  -4  -6   5       93.89       93.64      3.97 o 
  -3  -6   5       11.88       15.15      1.58 o 
  -2  -6   5        5.64        4.74      1.04 o 
  -1  -6   5      113.18      126.21      4.23 o 
   0  -6   5       76.85       84.48      3.15 o 
   1  -6   5      149.12      145.19      3.21 o 
   2  -6   5        6.40        6.03      0.75 o 
   3  -6   5        4.90        4.28      0.84 o 
   4  -6   5       52.83       52.78      2.31 o 
   5  -6   5      269.71      271.09      6.83 o 
   6  -6   5        7.66        7.98      1.46 o 
   7  -6   5        2.55        0.97      0.68 o 
   8  -6   5        0.74        3.04      1.28 o 
 -10  -5   5        5.04        5.24      1.08 o 
  -9  -5   5       22.82       21.15      1.50 o 
  -8  -5   5        2.33        2.09      0.76 o 
  -7  -5   5       61.59       64.28      3.70 o 
  -6  -5   5       94.46       94.38      4.83 o 
  -5  -5   5        1.48        0.83      0.49 o 
  -4  -5   5      180.35      179.47      5.67 o 
  -3  -5   5      279.75      288.98      7.54 o 
  -2  -5   5      241.45      241.79      6.62 o 
  -1  -5   5       77.88       85.90      2.21 o 
   0  -5   5       40.51       45.19      2.06 o 
   1  -5   5      459.58      494.09      7.87 o 
   2  -5   5      110.01      112.58      2.87 o 
   3  -5   5      103.86       98.91      3.18 o 
   4  -5   5       62.34       60.66      2.35 o 
   5  -5   5      230.73      234.28      5.85 o 
   6  -5   5      195.53      187.90      3.80 o 
   7  -5   5       81.19       83.66      3.09 o 
   8  -5   5       19.85       17.74      2.01 o 
   9  -5   5        1.62        0.20      1.06 o 
 -10  -4   5       52.96       56.61      3.01 o 
  -9  -4   5       14.01       16.17      1.67 o 
  -8  -4   5       49.20       47.65      1.94 o 
  -7  -4   5      253.55      256.26      4.97 o 
  -6  -4   5       16.17       15.50      1.02 o 
  -5  -4   5       35.19       32.30      3.77 o 
  -4  -4   5      121.99      114.08      2.43 o 
  -3  -4   5       40.03       40.26      1.19 o 
  -2  -4   5       64.43       80.58      2.75 o 
  -1  -4   5      300.35      314.86      5.44 o 
   0  -4   5      618.63      607.60      9.33 o 
   1  -4   5      145.50      149.51      6.50 o 
   2  -4   5        4.12        5.52      0.87 o 
   3  -4   5      125.66      118.70      3.39 o 
   4  -4   5      149.55      154.83      4.15 o 
   5  -4   5      148.15      145.06      3.99 o 
   6  -4   5       53.52       56.62      1.74 o 
   7  -4   5       42.16       47.76      1.65 o 
   8  -4   5       13.30       16.51      1.85 o 
   9  -4   5        8.13        7.57      1.47 o 
  10  -4   5        2.33        2.03      1.20 o 
 -11  -3   5        0.87        2.28      1.28 o 
 -10  -3   5       24.82       22.56      2.10 o 
  -9  -3   5       43.38       42.61      2.50 o 
  -8  -3   5      143.87      148.65      4.71 o 
  -7  -3   5      201.56      194.26      6.50 o 
  -6  -3   5       11.02        9.35      0.83 o 
  -5  -3   5        3.57        5.14      0.62 o 
  -4  -3   5      122.70      118.77      2.51 o 
  -3  -3   5      798.24      857.65     11.50 o 
  -2  -3   5      186.28      160.25      2.60 o 
  -1  -3   5      106.70      108.63      2.31 o 
   0  -3   5       43.59       47.26      2.07 o 
   1  -3   5       27.60       23.02      0.95 o 
   2  -3   5      768.08      781.64     11.42 o 
   3  -3   5      126.88      139.72      3.68 o 
   4  -3   5       15.79       19.46      1.14 o 
   5  -3   5       48.96       46.45      1.86 o 
   6  -3   5      316.24      323.03      5.43 o 
   7  -3   5      152.17      147.98      3.19 o 
   8  -3   5       23.97       23.93      2.25 o 
   9  -3   5       24.61       28.56      2.35 o 
  10  -3   5       17.55       18.68      2.10 o 
 -11  -2   5        7.55       10.09      1.71 o 
 -10  -2   5       18.74       19.37      1.92 o 
  -9  -2   5       11.15       11.48      1.50 o 
  -8  -2   5      368.87      372.07      8.97 o 
  -7  -2   5      168.17      157.34      4.63 o 
  -6  -2   5      125.56      126.15      2.85 o 
  -5  -2   5       21.88       23.76      0.77 o 
  -4  -2   5      731.89      722.68      8.57 o 
  -3  -2   5       83.62       90.99      1.60 o 
  -2  -2   5      451.19      505.02      8.24 o 
  -1  -2   5      398.68      399.15      6.90 o 
   0  -2   5      438.98      463.83      8.22 o 
   1  -2   5      520.47      575.29      8.55 o 
   2  -2   5      287.46      285.25      6.44 o 
   3  -2   5      398.67      436.12      8.78 o 
   4  -2   5      304.93      305.44      6.87 o 
   5  -2   5      374.78      368.36      5.84 o 
   6  -2   5       76.80       70.77      2.95 o 
   7  -2   5      243.47      249.20      4.88 o 
   8  -2   5      240.40      243.02      4.62 o 
   9  -2   5       24.89       29.19      2.39 o 
  10  -2   5       13.97       14.16      1.83 o 
 -11  -1   5       14.75       18.20      2.07 o 
 -10  -1   5        6.09        6.91      1.44 o 
  -9  -1   5       74.94       73.28      3.29 o 
  -8  -1   5       42.59       38.22      2.35 o 
  -7  -1   5      247.64      242.44      6.28 o 
  -6  -1   5       68.44       69.05      2.68 o 
  -5  -1   5      354.91      366.13      4.63 o 
  -4  -1   5      558.91      561.33      6.62 o 
  -3  -1   5      562.27      601.28      7.07 o 
  -2  -1   5      193.18      187.80      2.95 o 
  -1  -1   5      292.82      285.71      3.54 o 
   0  -1   5       30.54       25.17      0.89 o 
   1  -1   5     3443.51     3377.52     60.49 o 
   2  -1   5      587.47      613.34     12.78 o 
   3  -1   5      801.11      865.06     17.53 o 
   4  -1   5       74.00       87.35      1.92 o 
   5  -1   5       77.78       72.81      1.81 o 
   6  -1   5      264.61      274.93      4.78 o 
   7  -1   5       69.03       67.55      1.96 o 
   8  -1   5       93.58       99.61      2.59 o 
   9  -1   5      168.02      170.86      5.57 o 
  10  -1   5       11.23       15.64      1.84 o 
 -11   0   5        0.24       -0.41      1.18 o 
 -10   0   5        2.67        4.03      1.29 o 
  -9   0   5       14.13       18.82      1.88 o 
  -8   0   5      369.67      359.49      8.87 o 
  -7   0   5        2.27        1.71      0.80 o 
  -6   0   5      222.37      239.86      6.07 o 
  -5   0   5       65.23       59.92      1.69 o 
  -4   0   5      137.87      177.45      2.47 o 
  -3   0   5        2.10        1.11      0.49 o 
  -2   0   5        9.41       11.20      0.53 o 
  -1   0   5       39.20       33.75      0.74 o 
   0   0   5       42.25       55.01      1.30 o 
   1   0   5      465.22      460.06      9.57 o 
   2   0   5     4450.11     4678.84     89.88 o 
   3   0   5      289.48      296.44      6.70 o 
   4   0   5      135.25      155.11      3.42 o 
   5   0   5      163.72      152.55      2.96 o 
   6   0   5      177.25      173.84      3.39 o 
   7   0   5       57.07       51.54      2.12 o 
   8   0   5      114.30      116.04      2.82 o 
   9   0   5        0.32        1.06      0.85 o 
  10   0   5       88.02       91.03      3.99 o 
 -11   1   5       14.30       18.52      2.20 o 
 -10   1   5        6.11        5.77      1.42 o 
  -9   1   5       74.14       67.21      3.27 o 
  -8   1   5       40.62       38.48      2.39 o 
  -7   1   5      253.06      236.79      6.36 o 
  -6   1   5       71.26       70.58      2.77 o 
  -5   1   5      354.92      356.30      5.84 o 
  -4   1   5      549.02      543.37      6.66 o 
  -3   1   5      580.83      604.35      7.04 o 
  -2   1   5      196.45      184.81      2.50 o 
  -1   1   5      289.39      285.36      3.59 o 
   0   1   5       31.60       27.45      0.70 o 
   1   1   5     3405.50     3372.64     65.01 o 
   2   1   5      600.66      641.71     13.04 o 
   3   1   5      812.74      875.32     12.19 o 
   4   1   5       74.50       82.92      1.89 o 
   5   1   5       74.86       69.90      2.79 o 
   6   1   5      261.83      278.23      4.82 o 
   7   1   5       72.01       76.02      2.26 o 
   8   1   5       92.39      102.55      2.64 o 
   9   1   5      168.79      171.25      5.42 o 
  10   1   5       11.59       13.42      1.74 o 
 -11   2   5        7.32        7.52      1.68 o 
 -10   2   5       17.83       14.11      1.83 o 
  -9   2   5       11.39        6.64      1.38 o 
  -8   2   5      369.89      369.82      9.23 o 
  -6   2   5      120.42      118.01      3.94 o 
  -5   2   5       19.34       22.44      2.90 o 
  -4   2   5      725.50      732.33      8.48 o 
  -3   2   5       82.39       90.02      1.85 o 
  -2   2   5      450.42      513.49      6.04 o 
  -1   2   5      390.20      393.66      4.82 o 
   0   2   5      421.50      454.13      6.76 o 
   1   2   5      511.83      570.79     12.09 o 
   2   2   5      287.06      294.04      4.46 o 
   3   2   5      406.03      392.28      6.10 o 
   4   2   5      307.48      306.21      4.93 o 
   5   2   5      366.89      355.55      5.81 o 
   6   2   5       77.55       73.16      1.97 o 
   7   2   5      242.83      245.58      4.62 o 
   8   2   5      240.91      239.30      4.81 o 
   9   2   5       25.50       28.03      1.50 o 
  10   2   5       13.63       16.53      1.82 o 
 -11   3   5        0.80       -1.30      1.01 o 
 -10   3   5       24.78       29.77      2.47 o 
  -9   3   5       43.95       40.76      2.73 o 
  -8   3   5      145.50      154.26      5.10 o 
  -7   3   5      197.69      200.28      5.82 o 
  -6   3   5       10.17       11.85      1.28 o 
  -5   3   5        3.63        4.40      0.52 o 
  -4   3   5      120.06      120.36      1.65 o 
  -3   3   5      788.59      852.51      9.83 o 
  -2   3   5      182.72      158.33      2.27 o 
  -1   3   5      108.10      111.72      2.26 o 
   0   3   5       43.88       48.18      1.96 o 
   1   3   5       31.57       27.87      1.48 o 
   2   3   5      757.72      771.93     21.04 o 
   3   3   5      121.59      139.96      4.02 o 
   4   3   5       15.64       16.44      0.82 o 
   5   3   5       49.90       47.20      1.46 o 
   6   3   5      308.24      314.18      5.47 o 
   7   3   5      150.29      151.91      4.46 o 
   8   3   5       24.49       23.73      1.34 o 
   9   3   5       24.26       29.73      2.71 o 
  10   3   5       17.04       19.75      1.92 o 
 -10   4   5       53.89       58.28      3.36 o 
  -9   4   5       13.48       13.49      1.78 o 
  -8   4   5       48.21       43.96      2.68 o 
  -7   4   5      253.13      261.19      7.10 o 
  -6   4   5       16.85       16.68      1.28 o 
  -5   4   5       35.60       32.28      2.32 o 
  -4   4   5      120.99      108.75      1.95 o 
  -3   4   5       39.93       41.10      1.07 o 
  -2   4   5       66.15       78.71      1.58 o 
  -1   4   5      313.96      336.16      5.38 o 
   0   4   5      633.50      626.29     13.44 o 
   1   4   5      149.92      154.10      4.53 o 
   2   4   5        4.05        5.20      0.91 o 
   3   4   5      123.07      113.46      3.93 o 
   4   4   5      153.58      153.44      4.91 o 
   5   4   5      149.89      147.41      4.88 o 
   6   4   5       52.98       52.83      2.83 o 
   7   4   5       43.18       44.89      2.66 o 
   8   4   5       13.65       15.45      1.77 o 
   9   4   5        8.69        9.22      1.64 o 
 -10   5   5        5.05        7.47      1.58 o 
  -9   5   5       22.61       24.05      2.25 o 
  -8   5   5        1.95        3.17      1.20 o 
  -7   5   5       63.70       62.22      3.15 o 
  -6   5   5       96.82       98.81      3.67 o 
  -5   5   5        1.46        0.50      0.50 o 
  -4   5   5      184.23      185.82      2.96 o 
  -3   5   5      276.70      278.90      4.03 o 
  -2   5   5      246.05      247.43      4.62 o 
  -1   5   5       76.68       82.39      1.74 o 
   0   5   5       40.56       45.53      2.28 o 
   1   5   5      461.81      493.01     11.58 o 
   2   5   5      110.96      107.17      3.93 o 
   3   5   5      107.40       96.32      3.75 o 
   4   5   5       62.62       62.09      2.99 o 
   5   5   5      229.39      223.69      6.83 o 
   6   5   5      199.33      196.00      6.27 o 
   7   5   5       81.44       77.07      3.74 o 
   8   5   5       20.08       14.08      1.82 o 
   9   5   5        1.68        1.62      1.14 o 
  -9   6   5       28.29       29.51      2.59 o 
  -8   6   5       13.57       11.78      1.76 o 
  -7   6   5       29.59       32.81      2.41 o 
  -6   6   5      128.02      123.10      3.08 o 
  -5   6   5      237.73      256.08      4.86 o 
  -4   6   5       95.10       96.14      4.17 o 
  -3   6   5       11.72       12.60      0.77 o 
  -2   6   5        4.96        4.48      0.74 o 
  -1   6   5      114.02      118.51      2.30 o 
   0   6   5       73.62       79.86      3.40 o 
   1   6   5      147.11      149.29      5.02 o 
   2   6   5        6.33        5.68      1.12 o 
   3   6   5        5.81        7.41      1.31 o 
   4   6   5       51.67       54.22      3.07 o 
   5   6   5      271.33      272.52      8.12 o 
   6   6   5        7.91        8.01      1.51 o 
   7   6   5        2.36        1.17      1.06 o 
   8   6   5        0.59        0.28      1.13 o 
  -8   7   5       29.18       31.30      2.46 o 
  -7   7   5       42.01       38.70      5.36 o 
  -6   7   5       86.31       87.52      2.65 o 
  -5   7   5        8.10        8.88      1.00 o 
  -4   7   5      124.93      130.54      3.18 o 
  -3   7   5       29.65       29.45      1.19 o 
  -2   7   5        9.87        9.50      2.32 o 
  -1   7   5       12.63       13.67      1.51 o 
   0   7   5       20.84       18.40      1.98 o 
   1   7   5       40.78       45.86      2.75 o 
   2   7   5       37.29       31.94      2.35 o 
   3   7   5       48.09       46.01      2.88 o 
   4   7   5      139.03      133.29      5.27 o 
   5   7   5       14.18       15.16      1.92 o 
   6   7   5       22.51       19.91      2.24 o 
   7   7   5        0.36        0.97      1.14 o 
   8   7   5        8.62        4.67      1.57 o 
  -7   8   5        1.28        0.73      0.75 o 
  -6   8   5        3.19        3.27      0.85 o 
  -5   8   5       17.83       14.43      1.20 o 
  -4   8   5        4.23        3.77      0.86 o 
  -3   8   5       85.22       88.72      2.45 o 
  -2   8   5       16.43       18.64      1.60 o 
  -1   8   5       64.91       60.06      2.20 o 
   0   8   5       11.41       11.50      1.07 o 
   1   8   5       20.53       15.34      1.83 o 
   2   8   5        6.97        5.78      1.42 o 
   3   8   5       18.85       15.16      1.95 o 
   4   8   5        7.20       11.05      1.78 o 
   5   8   5        7.77        7.17      1.68 o 
   6   8   5        1.94        2.17      1.38 o 
   7   8   5        4.48        5.27      1.70 o 
  -6   9   5        9.26       10.13      1.19 o 
  -5   9   5        3.92        3.98      0.90 o 
  -4   9   5        7.96        7.86      1.17 o 
  -3   9   5        4.92        3.55      0.67 o 
  -2   9   5       84.62       74.69      2.59 o 
  -1   9   5        0.32       -0.15      0.64 o 
   0   9   5        6.75        6.16      1.27 o 
   1   9   5       25.46       25.20      2.49 o 
   2   9   5       54.62       57.43      3.49 o 
   3   9   5        7.62        7.47      1.60 o 
   4   9   5        1.07        1.37      1.23 o 
   5   9   5        2.12        3.39      1.57 o 
  -4  10   5       11.45       10.49      1.20 o 
  -3  10   5       21.71       17.13      2.20 o 
  -2  10   5        6.48        5.72      1.08 o 
  -1  10   5       16.00       19.25      2.07 o 
   0  10   5       17.26       19.47      1.52 o 
   1  10   5        5.99        5.10      1.52 o 
   2  10   5        0.76        0.75      1.08 o 
   3  10   5       11.13        8.32      1.84 o 
  -3 -10   6       28.62       36.83      3.07 o 
  -2 -10   6       11.59       12.39      2.01 o 
  -1 -10   6        7.83        8.85      1.59 o 
   0 -10   6        2.92        3.75      1.38 o 
   1 -10   6        3.75        2.29      1.18 o 
   2 -10   6       16.15       19.50      1.96 o 
  -5  -9   6        7.35        8.26      1.87 o 
  -4  -9   6       33.79       31.74      2.83 o 
  -3  -9   6       19.33       21.19      2.33 o 
  -2  -9   6        9.96       10.20      1.72 o 
  -1  -9   6       14.13       16.91      1.98 o 
   0  -9   6       26.85       28.90      2.49 o 
   1  -9   6       26.74       26.49      1.59 o 
   2  -9   6        0.00       -0.41      0.85 o 
   3  -9   6        2.48        3.61      1.12 o 
   4  -9   6       10.45       10.62      1.49 o 
   5  -9   6        0.79        0.35      0.99 o 
  -7  -8   6        6.57        9.79      1.96 o 
  -6  -8   6        9.24        9.40      1.92 o 
  -5  -8   6       26.26       27.88      2.63 o 
  -4  -8   6        2.32        2.24      1.25 o 
  -3  -8   6       18.74       16.83      2.06 o 
  -2  -8   6       41.48       40.54      2.93 o 
  -1  -8   6        4.66        4.10      0.83 o 
   0  -8   6        3.26        2.16      1.01 o 
   1  -8   6       73.80       75.83      2.42 o 
   2  -8   6        5.29        4.16      0.81 o 
   3  -8   6        1.95        2.67      1.00 o 
   4  -8   6        0.20       -0.05      0.75 o 
   5  -8   6        0.85        1.95      1.02 o 
   6  -8   6        4.84        4.81      1.09 o 
  -8  -7   6        0.80        1.03      1.47 o 
  -7  -7   6        4.71        5.88      1.72 o 
  -6  -7   6       39.03       40.40      3.01 o 
  -5  -7   6       32.58       28.67      2.53 o 
  -4  -7   6       22.55       23.72      2.25 o 
  -3  -7   6        1.17        0.00      0.96 o 
  -2  -7   6       29.05       28.62      1.49 o 
  -1  -7   6       76.21       69.33      2.26 o 
   0  -7   6       15.74       11.77      1.02 o 
   1  -7   6       83.32       76.99      2.46 o 
   2  -7   6       49.85       50.00      1.86 o 
   3  -7   6       17.00       20.37      1.61 o 
   4  -7   6       35.42       34.88      2.03 o 
   5  -7   6       53.80       51.72      2.54 o 
   6  -7   6        2.38        2.12      0.87 o 
   7  -7   6       13.99       14.09      1.15 o 
  -9  -6   6        2.51        1.29      1.61 o 
  -8  -6   6       28.52       25.75      2.70 o 
  -7  -6   6       44.74       46.37      3.25 o 
  -6  -6   6       57.73       57.40      3.40 o 
  -5  -6   6       10.55        7.98      1.60 o 
  -4  -6   6       83.65       83.04      3.87 o 
  -3  -6   6       19.62       24.01      2.06 o 
  -2  -6   6      208.47      209.92      4.29 o 
  -1  -6   6      111.21      108.96      3.26 o 
   0  -6   6        3.00        2.05      0.59 o 
   1  -6   6        9.40        8.67      0.85 o 
   2  -6   6      311.81      292.78      8.10 o 
   3  -6   6      191.74      184.73      5.15 o 
   4  -6   6       31.70       31.21      1.83 o 
   5  -6   6       27.37       30.20      1.90 o 
   6  -6   6       26.88       30.98      1.86 o 
   7  -6   6       12.57       10.92      0.99 o 
   8  -6   6        2.15        0.95      1.16 o 
  -9  -5   6       25.61       25.39      1.63 o 
  -8  -5   6        7.92        9.34      1.71 o 
  -7  -5   6        7.55        7.65      1.53 o 
  -6  -5   6       59.27       59.82      3.39 o 
  -5  -5   6       59.15       61.88      3.29 o 
  -4  -5   6      115.46      127.12      4.52 o 
  -3  -5   6        9.53       10.62      0.88 o 
  -2  -5   6      162.60      168.54      3.52 o 
  -1  -5   6      553.98      566.06      8.92 o 
   0  -5   6      221.15      221.47      4.79 o 
   1  -5   6       57.79       58.93      1.82 o 
   2  -5   6       31.81       33.26      1.55 o 
   3  -5   6       58.97       59.31      2.36 o 
   4  -5   6      130.46      120.99      3.74 o 
   5  -5   6        3.74        3.04      0.87 o 
   6  -5   6      161.53      155.76      3.37 o 
   7  -5   6       16.49       17.08      1.13 o 
   8  -5   6        6.84       12.68      1.79 o 
   9  -5   6       15.36       17.13      2.12 o 
 -10  -4   6       10.60        8.10      1.18 o 
  -9  -4   6        2.46        2.27      0.84 o 
  -8  -4   6       11.13       10.74      1.11 o 
  -7  -4   6       19.74       19.22      1.26 o 
  -6  -4   6       32.52       33.73      3.34 o 
  -5  -4   6       36.58       37.11      1.10 o 
  -4  -4   6       71.10       76.98      1.58 o 
  -3  -4   6      137.66      126.24      2.80 o 
  -2  -4   6       30.26       27.49      1.56 o 
  -1  -4   6        7.44        4.37      0.57 o 
   0  -4   6      425.11      420.18      6.82 o 
   1  -4   6       84.39       88.86      2.18 o 
   2  -4   6       63.88       57.36      1.79 o 
   3  -4   6        6.73        5.25      0.79 o 
   4  -4   6       70.94       70.66      2.47 o 
   5  -4   6       75.77       78.31      2.69 o 
   6  -4   6       33.53       33.53      1.37 o 
   7  -4   6       16.18       15.77      1.08 o 
   8  -4   6        0.18       -0.76      0.54 o 
   9  -4   6        0.13        0.39      0.92 o 
 -10  -3   6        5.80        5.08      1.03 o 
  -9  -3   6       69.18       65.30      2.36 o 
  -8  -3   6       21.83       19.48      1.35 o 
  -7  -3   6       11.92       12.98      1.08 o 
  -6  -3   6       16.68       17.71      1.10 o 
  -5  -3   6        2.32        4.51      0.45 o 
  -4  -3   6      183.17      182.75      2.79 o 
  -3  -3   6      129.39      138.12      2.17 o 
  -2  -3   6       80.81       74.46      1.32 o 
  -1  -3   6       77.74       74.81      2.04 o 
   0  -3   6       50.47       63.59      1.66 o 
   1  -3   6      131.02      136.41      2.77 o 
   2  -3   6      193.22      222.28      4.00 o 
   3  -3   6      205.43      199.37      4.94 o 
   4  -3   6      121.62      125.34      3.50 o 
   5  -3   6      128.85      128.35      3.67 o 
   6  -3   6      214.12      209.98      4.02 o 
   7  -3   6       62.28       67.28      2.03 o 
   8  -3   6       58.95       64.43      5.04 o 
   9  -3   6       11.54        7.23      1.47 o 
  10  -3   6        0.03       -0.09      1.04 o 
 -11  -2   6       51.10       53.95      3.26 o 
 -10  -2   6       44.82       41.35      1.99 o 
  -9  -2   6        8.75        8.18      1.04 o 
  -8  -2   6       67.36       63.45      2.22 o 
  -7  -2   6      357.04      350.49      6.69 o 
  -6  -2   6       27.00       24.88      1.64 o 
  -5  -2   6       47.12       48.77      2.21 o 
  -4  -2   6       93.80      103.47      1.77 o 
  -3  -2   6        5.46        4.03      0.35 o 
  -2  -2   6      234.15      220.21      2.96 o 
  -1  -2   6       37.78       40.66      1.00 o 
   0  -2   6     1020.66     1015.69     14.61 o 
   1  -2   6      328.30      361.92      5.80 o 
   2  -2   6      605.23      597.83     12.50 o 
   3  -2   6      478.49      468.39     10.02 o 
   4  -2   6       25.02       23.19      1.28 o 
   5  -2   6       34.42       33.36      1.25 o 
   6  -2   6      279.74      283.89      5.05 o 
   7  -2   6       13.89       14.98      1.05 o 
   8  -2   6        6.53        5.74      0.81 o 
   9  -2   6        7.12       10.17      1.55 o 
  10  -2   6       12.51       14.24      1.85 o 
 -11  -1   6        7.25        7.49      1.71 o 
 -10  -1   6       54.64       54.19      3.06 o 
  -9  -1   6       97.54      100.66      4.00 o 
  -8  -1   6      256.38      255.22      5.10 o 
  -7  -1   6        7.23        9.98      0.97 o 
  -6  -1   6       86.92       90.68      2.37 o 
  -5  -1   6      220.73      221.21      4.08 o 
  -4  -1   6      207.09      199.63      2.82 o 
  -3  -1   6      142.51      147.09      2.16 o 
  -2  -1   6       93.00       90.10      1.70 o 
  -1  -1   6     1052.25     1090.43     12.24 o 
   0  -1   6      861.47      887.83     12.82 o 
   1  -1   6      298.29      283.61      4.66 o 
   2  -1   6      320.51      357.55      7.81 o 
   3  -1   6      120.49      128.85      3.51 o 
   4  -1   6      232.76      224.90      5.52 o 
   5  -1   6       70.09       65.95      1.80 o 
   6  -1   6      117.16      117.69      2.66 o 
   7  -1   6       59.59       54.17      2.53 o 
   8  -1   6        2.64        2.37      0.66 o 
   9  -1   6       13.20       17.98      1.90 o 
  10  -1   6        2.20        1.91      1.16 o 
 -11   0   6       21.12       16.99      2.12 o 
 -10   0   6        0.01        0.08      1.05 o 
  -9   0   6        9.51        9.02      1.47 o 
  -8   0   6       42.29       40.36      1.78 o 
  -7   0   6       75.16       71.38      2.17 o 
  -6   0   6        4.22        4.05      0.66 o 
  -5   0   6      116.28      119.29      2.66 o 
  -4   0   6        5.86        8.20      0.55 o 
  -3   0   6      431.78      405.76      5.00 o 
  -2   0   6      908.16      855.90      9.78 o 
  -1   0   6      202.02      196.56      2.67 o 
   0   0   6      166.50      165.61      2.96 o 
   1   0   6      293.95      378.75      8.19 o 
   2   0   6      429.09      452.33      9.70 o 
   3   0   6      116.46      113.18      3.26 o 
   4   0   6        9.15       10.07      0.68 o 
   5   0   6      108.82      111.03      2.46 o 
   6   0   6       18.20       15.63      1.11 o 
   7   0   6      505.98      525.16      8.35 o 
   8   0   6       63.86       68.22      2.47 o 
   9   0   6       21.40       18.83      1.83 o 
  10   0   6        1.69        0.75      1.00 o 
 -11   1   6        7.12        7.84      1.62 o 
 -10   1   6       56.00       57.20      3.18 o 
  -8   1   6      260.31      257.72      5.62 o 
  -7   1   6        7.27        8.74      0.90 o 
  -6   1   6       88.25       94.79      2.38 o 
  -5   1   6      220.25      220.34      4.04 o 
  -4   1   6      211.33      201.33      2.80 o 
  -3   1   6      139.00      143.70      2.15 o 
  -2   1   6       90.94       91.57      1.87 o 
  -1   1   6     1052.36     1082.16     12.28 o 
   0   1   6      877.98      899.61     12.78 o 
   1   1   6      301.21      281.84      6.49 o 
   2   1   6      320.57      355.34      8.02 o 
   3   1   6      118.83      131.15      2.52 o 
   4   1   6      228.72      227.97      3.93 o 
   5   1   6       66.73       68.51      1.82 o 
   6   1   6      115.24      115.04      2.65 o 
   7   1   6       60.10       56.98      1.84 o 
   8   1   6        2.75        3.66      1.40 o 
   9   1   6       13.44       16.36      1.22 o 
  10   1   6        2.36        2.05      1.03 o 
 -11   2   6       51.47       53.40      3.31 o 
 -10   2   6       44.80       43.75      2.86 o 
  -9   2   6        8.67        7.37      1.48 o 
  -8   2   6       65.95       68.49      3.33 o 
  -7   2   6      354.30      354.26      8.73 o 
  -6   2   6       26.40       22.00      1.87 o 
  -5   2   6       46.08       46.25      1.79 o 
  -4   2   6       92.08      101.98      1.73 o 
  -3   2   6        4.69        3.61      0.39 o 
  -2   2   6      237.20      219.73      3.01 o 
  -1   2   6       36.34       39.04      0.94 o 
   0   2   6     1018.74     1028.10     20.62 o 
   1   2   6      325.55      362.53      8.21 o 
   2   2   6      612.11      604.78      8.62 o 
   3   2   6      469.65      467.57      6.99 o 
   4   2   6       25.39       24.44      1.80 o 
   5   2   6       35.35       32.00      1.38 o 
   6   2   6      286.12      291.40      7.28 o 
   7   2   6       13.92       15.60      1.06 o 
   8   2   6        6.91        7.30      0.88 o 
   9   2   6        7.06        7.05      0.99 o 
  10   2   6       12.29       12.79      1.70 o 
 -10   3   6        5.53        4.63      1.48 o 
  -9   3   6       66.93       61.39      3.38 o 
  -8   3   6       20.87       26.60      2.15 o 
  -7   3   6       11.96       14.05      1.63 o 
  -6   3   6       15.98       18.19      1.63 o 
  -5   3   6        2.42        4.57      0.94 o 
  -4   3   6      189.21      193.80      3.69 o 
  -3   3   6      132.93      140.94      2.32 o 
  -2   3   6       81.39       70.80      1.35 o 
  -1   3   6       72.23       72.52      1.78 o 
   0   3   6       45.53       59.03      2.32 o 
   1   3   6      130.13      133.12      3.98 o 
   2   3   6      192.63      214.87      5.78 o 
   3   3   6      200.36      198.67      5.53 o 
   4   3   6      118.30      122.36      4.08 o 
   5   3   6      129.58      128.95      4.33 o 
   6   3   6      217.07      208.45      6.16 o 
   7   3   6       61.85       66.55      3.18 o 
   8   3   6       57.68       62.55      3.17 o 
   9   3   6       10.92        8.29      1.53 o 
 -10   4   6       10.61       10.29      1.77 o 
  -9   4   6        2.49        2.99      1.23 o 
  -8   4   6       11.93        7.74      1.43 o 
  -7   4   6       20.71       17.69      1.81 o 
  -6   4   6       33.23       35.46      1.39 o 
  -5   4   6       36.19       34.75      2.10 o 
  -4   4   6       72.78       78.54      3.00 o 
  -3   4   6      138.53      124.31      5.70 o 
  -2   4   6       28.98       27.40      1.13 o 
  -1   4   6        8.68        5.41      0.59 o 
   0   4   6      426.70      420.49      9.84 o 
   1   4   6       88.87       91.90      3.29 o 
   2   4   6       62.45       56.61      2.55 o 
   3   4   6        7.59        6.37      1.02 o 
   4   4   6       70.10       65.52      2.97 o 
   5   4   6       76.74       77.58      3.37 o 
   6   4   6       31.69       32.71      2.32 o 
   7   4   6       17.14       17.41      1.82 o 
   8   4   6        0.15        0.49      0.93 o 
   9   4   6        0.12       -0.71      0.96 o 
  -9   5   6       26.65       26.23      2.39 o 
  -8   5   6        7.93        9.77      1.59 o 
  -7   5   6        7.43        3.60      1.20 o 
  -6   5   6       59.49       58.18      1.90 o 
  -5   5   6       61.21       61.42      4.00 o 
  -4   5   6      110.66      111.72      2.68 o 
  -3   5   6        9.03       10.59      0.83 o 
  -2   5   6      161.58      164.35      3.41 o 
  -1   5   6      557.08      556.87      8.75 o 
   0   5   6      223.51      232.52      6.36 o 
   1   5   6       59.73       62.43      2.81 o 
   2   5   6       31.65       34.45      2.10 o 
   3   5   6       60.16       54.49      2.78 o 
   4   5   6      133.77      124.07      4.57 o 
   5   5   6        4.28        4.39      1.23 o 
   6   5   6      160.81      153.32      5.51 o 
   7   5   6       16.55       15.20      1.95 o 
   8   5   6        6.81       10.35      1.68 o 
   9   5   6       15.40       18.69      2.25 o 
  -9   6   6        2.57        1.59      1.25 o 
  -8   6   6       28.46       28.24      2.48 o 
  -7   6   6       44.80       43.19      2.70 o 
  -6   6   6       56.39       60.52      2.05 o 
  -5   6   6       10.86       13.38      1.37 o 
  -4   6   6       85.22       85.77      2.38 o 
  -3   6   6       18.37       23.54      1.00 o 
  -2   6   6      208.49      205.58      4.16 o 
  -1   6   6      110.76      114.97      4.18 o 
   0   6   6        2.95        3.02      0.89 o 
   1   6   6        9.41        9.35      1.33 o 
   2   6   6      310.20      298.75      8.29 o 
   3   6   6      194.14      180.38      6.03 o 
   4   6   6       32.41       28.46      2.37 o 
   5   6   6       27.27       32.76      2.58 o 
   6   6   6       27.28       31.55      2.53 o 
   7   6   6       11.95       11.92      1.90 o 
   8   6   6        1.97        1.60      1.28 o 
  -8   7   6        0.79        0.46      1.13 o 
  -7   7   6        4.77        4.52      1.33 o 
  -6   7   6       38.05       38.34      4.00 o 
  -5   7   6       31.08       29.22      1.52 o 
  -4   7   6       22.87       23.78      1.38 o 
  -3   7   6        0.99       -0.30      0.41 o 
  -2   7   6       29.00       26.67      1.15 o 
  -1   7   6       72.84       72.01      3.40 o 
   0   7   6       14.98       11.82      1.60 o 
   1   7   6       80.41       69.94      3.56 o 
   2   7   6       50.05       53.55      3.07 o 
   3   7   6       16.24       17.81      1.98 o 
   4   7   6       34.31       35.76      2.70 o 
   5   7   6       52.99       60.88      3.53 o 
   6   7   6        2.19        3.54      1.44 o 
   7   7   6       13.73        9.35      1.84 o 
  -7   8   6        6.58        7.23      1.52 o 
  -6   8   6        9.76       10.05      1.13 o 
  -5   8   6       26.39       27.27      1.55 o 
  -4   8   6        2.12        2.03      0.99 o 
  -3   8   6       19.85       17.00      1.03 o 
  -2   8   6       42.92       44.88      1.92 o 
  -1   8   6        4.14        6.30      1.38 o 
   0   8   6        3.21        2.16      1.05 o 
   1   8   6       75.73       77.93      3.88 o 
   2   8   6        5.42        6.89      1.43 o 
   3   8   6        2.03        2.85      1.16 o 
   4   8   6        0.16       -1.03      0.93 o 
   5   8   6        0.93        0.60      1.15 o 
   6   8   6        4.55        4.47      1.66 o 
  -5   9   6        7.78        7.97      1.09 o 
  -4   9   6       33.99       34.42      1.81 o 
  -3   9   6       19.18       22.39      1.50 o 
  -2   9   6        9.92        8.02      2.26 o 
  -1   9   6       14.26       13.45      1.26 o 
   0   9   6       26.79       28.25      2.59 o 
   1   9   6       27.59       25.86      2.53 o 
   2   9   6        0.00        0.17      0.91 o 
   3   9   6        2.49        3.29      1.32 o 
   4   9   6       10.71       14.23      2.12 o 
   5   9   6        0.90        0.15      1.25 o 
  -3  10   6       28.03       33.23      2.68 o 
  -2  10   6       10.92       12.61      1.64 o 
  -1  10   6        8.23        7.43      1.72 o 
   0  10   6        2.94       -0.02      1.15 o 
   1  10   6        3.68        2.46      1.25 o 
   2  10   6       16.50       18.64      2.44 o 
  -1 -10   7       19.51       17.09      1.46 o 
   0 -10   7        8.87        5.83      1.40 o 
   1 -10   7        5.55        5.29      1.45 o 
  -5  -9   7        3.11        4.55      1.65 o 
  -4  -9   7        2.85        3.06      1.38 o 
  -3  -9   7       16.73       16.27      2.55 o 
  -2  -9   7       12.78       12.01      1.91 o 
  -1  -9   7        1.99        2.99      0.86 o 
   0  -9   7       22.77       23.26      2.83 o 
   1  -9   7       11.85       12.42      1.26 o 
   2  -9   7       15.99       18.39      1.43 o 
   3  -9   7        1.16        1.29      1.04 o 
   4  -9   7       17.10       16.37      1.73 o 
  -6  -8   7        1.53        1.89      1.47 o 
  -5  -8   7       15.73       20.11      2.35 o 
  -4  -8   7       63.21       64.43      2.42 o 
  -3  -8   7        9.67        8.47      1.08 o 
  -2  -8   7       34.36       35.02      2.40 o 
  -1  -8   7       19.78       18.89      1.39 o 
   0  -8   7        2.46        1.72      1.60 o 
   1  -8   7       12.08       11.12      1.15 o 
   2  -8   7        8.39       10.11      1.29 o 
   3  -8   7       13.71       17.53      1.66 o 
   4  -8   7        5.72        5.16      1.13 o 
   5  -8   7       54.38       59.24      2.85 o 
  -8  -7   7        8.97        9.74      2.07 o 
  -7  -7   7        9.78        6.38      1.76 o 
  -6  -7   7        1.92        1.72      1.37 o 
  -5  -7   7       27.48       28.14      1.67 o 
  -4  -7   7       20.02       20.71      1.42 o 
  -3  -7   7        1.67        0.41      0.65 o 
  -2  -7   7       96.23       88.55      4.21 o 
  -1  -7   7       52.27       51.93      3.49 o 
   0  -7   7       71.90       74.89      3.43 o 
   1  -7   7       18.81       18.16      1.24 o 
   2  -7   7      101.70      107.18      2.91 o 
   3  -7   7       15.32       17.27      1.55 o 
   4  -7   7        6.46        4.37      1.02 o 
   5  -7   7        2.70        2.99      1.00 o 
   6  -7   7       61.14       68.62      2.94 o 
   7  -7   7       17.64       17.88      1.76 o 
  -8  -6   7        8.95        7.42      1.88 o 
  -7  -6   7        9.22        9.21      1.81 o 
  -6  -6   7       29.59       28.32      2.55 o 
  -5  -6   7       74.33       75.52      2.41 o 
  -4  -6   7        5.85        6.41      1.37 o 
  -3  -6   7       15.68       18.57      1.25 o 
  -2  -6   7       19.98       16.86      1.17 o 
  -1  -6   7      202.81      194.18      4.93 o 
   0  -6   7      257.58      253.23      4.94 o 
   1  -6   7       81.75       82.02      2.38 o 
   2  -6   7       17.67       16.56      1.31 o 
   3  -6   7       32.72       32.07      1.90 o 
   4  -6   7      179.82      186.10      5.32 o 
   5  -6   7        3.18        3.27      0.90 o 
   6  -6   7        5.32        4.18      0.94 o 
   7  -6   7       30.47       34.98      1.96 o 
  -9  -5   7        0.36        2.02      1.35 o 
  -8  -5   7        3.27        2.24      1.33 o 
  -7  -5   7       17.95       15.99      2.05 o 
  -6  -5   7       26.24       28.25      2.45 o 
  -5  -5   7        4.33        4.71      0.76 o 
  -4  -5   7       70.32       66.59      2.10 o 
  -3  -5   7       67.02       70.02      2.09 o 
  -2  -5   7       39.37       37.41      1.50 o 
  -1  -5   7      135.16      131.99      5.82 o 
   0  -5   7       67.98       71.35      2.09 o 
   1  -5   7       36.92       38.20      1.48 o 
   2  -5   7       26.60       28.50      1.31 o 
   3  -5   7      284.87      283.38      7.01 o 
   4  -5   7       18.09       20.83      1.48 o 
   5  -5   7       95.82      101.61      3.39 o 
   6  -5   7       25.99       27.37      1.70 o 
   7  -5   7       14.27       14.42      2.40 o 
   8  -5   7       17.14       18.23      1.28 o 
 -10  -4   7        0.09        0.71      0.85 o 
  -9  -4   7       34.36       31.79      1.75 o 
  -8  -4   7       21.28       20.20      2.38 o 
  -7  -4   7       11.23       11.55      1.08 o 
  -6  -4   7       17.48       17.74      1.91 o 
  -5  -4   7       17.09       16.43      1.69 o 
  -4  -4   7       86.72       85.91      2.27 o 
  -3  -4   7       80.33       81.58      2.15 o 
  -2  -4   7      155.58      157.94      5.00 o 
  -1  -4   7       24.92       24.28      1.11 o 
   0  -4   7       70.06       71.38      1.96 o 
   1  -4   7      232.85      231.22      4.29 o 
   2  -4   7       78.27       85.22      2.22 o 
   3  -4   7       28.09       28.12      1.57 o 
   4  -4   7      301.75      291.42      6.99 o 
   5  -4   7       37.97       30.70      1.72 o 
   6  -4   7       32.61       34.22      1.47 o 
   7  -4   7        2.77        1.46      0.61 o 
   8  -4   7        2.46        1.32      0.65 o 
   9  -4   7        1.14        0.21      0.96 o 
 -10  -3   7       42.80       44.62      2.16 o 
  -9  -3   7       22.28       22.00      1.51 o 
  -8  -3   7       13.32       14.06      1.22 o 
  -7  -3   7       26.62       26.28      2.37 o 
  -6  -3   7       57.74       55.36      2.57 o 
  -5  -3   7       14.68       16.85      0.75 o 
  -4  -3   7       15.25       15.79      1.25 o 
  -3  -3   7       50.82       48.29      1.12 o 
  -2  -3   7      192.09      191.93      3.87 o 
  -1  -3   7       81.30       80.97      2.04 o 
   0  -3   7        0.65        0.94      0.59 o 
   1  -3   7       11.73       13.14      0.81 o 
   2  -3   7      119.01      114.75      3.36 o 
   3  -3   7      110.88      114.61      3.41 o 
   4  -3   7       47.50       48.31      2.00 o 
   5  -3   7       32.63       32.12      1.76 o 
   6  -3   7       82.23       78.26      2.21 o 
   7  -3   7       20.87       20.52      1.22 o 
   8  -3   7       37.80       34.86      1.59 o 
   9  -3   7        3.57        3.82      1.33 o 
 -10  -2   7       10.46       10.86      1.30 o 
  -9  -2   7       52.02       54.42      2.22 o 
  -8  -2   7        9.52        9.58      1.38 o 
  -7  -2   7       14.95       14.63      1.50 o 
  -6  -2   7       33.00       30.84      1.40 o 
  -5  -2   7       60.87       58.36      2.07 o 
  -4  -2   7      224.18      211.63      3.31 o 
  -3  -2   7       21.07       20.46      0.69 o 
  -2  -2   7       52.69       51.52      1.54 o 
  -1  -2   7       58.65       62.00      1.18 o 
   0  -2   7      114.39      103.75      2.27 o 
   1  -2   7      296.25      299.10      5.10 o 
   2  -2   7      377.82      368.24      8.22 o 
   3  -2   7       17.26       16.33      1.21 o 
   4  -2   7       26.97       24.45      1.47 o 
   5  -2   7       75.38       77.43      2.74 o 
   6  -2   7        0.69        0.54      0.49 o 
   7  -2   7       34.76       33.69      1.92 o 
   8  -2   7       10.83       13.61      1.07 o 
   9  -2   7        9.45       12.23      1.75 o 
 -10  -1   7        3.63        4.69      1.00 o 
  -9  -1   7       27.59       32.29      1.69 o 
  -8  -1   7       80.73       87.36      2.65 o 
  -7  -1   7      209.38      207.52      4.28 o 
  -6  -1   7       37.97       37.17      1.87 o 
  -5  -1   7       84.51       82.79      2.21 o 
  -4  -1   7       61.76       63.74      1.83 o 
  -3  -1   7       47.79       47.40      1.29 o 
  -2  -1   7      360.52      362.84      4.54 o 
  -1  -1   7      172.38      176.82      2.51 o 
   0  -1   7       95.71      100.20      2.18 o 
   1  -1   7      343.07      343.21      5.58 o 
   2  -1   7      414.24      414.98      9.25 o 
   3  -1   7      547.92      540.70     11.53 o 
   4  -1   7      161.94      164.05      4.48 o 
   5  -1   7       55.48       54.26      1.66 o 
   6  -1   7       84.58       82.18      2.24 o 
   7  -1   7       47.50       49.96      1.77 o 
   8  -1   7        2.52        2.41      1.37 o 
   9  -1   7       16.87       18.56      1.31 o 
 -11   0   7        4.47        1.23      1.26 o 
 -10   0   7        3.20        3.92      0.96 o 
  -9   0   7        0.39        0.14      0.71 o 
  -8   0   7       33.85       40.59      1.82 o 
  -7   0   7      147.09      148.25      4.62 o 
  -6   0   7      185.07      178.61      3.71 o 
  -5   0   7      190.70      204.91      3.92 o 
  -4   0   7        0.04        0.04      0.22 o 
  -3   0   7      477.94      471.89      5.80 o 
  -2   0   7       92.66      106.56      1.75 o 
  -1   0   7      234.04      214.16      2.95 o 
   0   0   7      362.15      370.05      5.89 o 
   1   0   7      114.96      132.37      3.60 o 
   2   0   7       19.40       14.85      1.09 o 
   3   0   7      238.79      237.59      5.89 o 
   4   0   7      171.97      173.20      3.31 o 
   5   0   7      132.16      127.70      2.79 o 
   6   0   7       49.56       50.61      1.68 o 
   7   0   7       56.27       56.86      1.88 o 
   8   0   7        4.28        4.42      1.41 o 
   9   0   7       15.75       19.80      2.82 o 
  10   0   7       13.14       16.25      1.87 o 
 -10   1   7        3.54        3.62      1.39 o 
  -9   1   7       27.59       28.35      2.35 o 
  -8   1   7       82.46       86.29      2.62 o 
  -7   1   7      207.00      203.04      4.22 o 
  -6   1   7       38.23       38.35      1.49 o 
  -5   1   7       86.86       87.24      2.20 o 
  -4   1   7       62.08       62.65      1.27 o 
  -3   1   7       49.71       50.86      1.11 o 
  -2   1   7      353.66      357.36      4.58 o 
  -1   1   7      169.02      176.79      2.58 o 
   0   1   7       94.64       99.95      2.96 o 
   1   1   7      342.24      334.94      7.73 o 
   2   1   7      424.09      436.73      9.55 o 
   3   1   7      548.15      535.55      8.01 o 
   4   1   7      162.65      167.57      3.22 o 
   5   1   7       55.00       55.08      1.67 o 
   6   1   7       87.34       87.92      2.29 o 
   7   1   7       45.89       44.90      1.69 o 
   8   1   7        2.22        3.17      0.72 o 
   9   1   7       16.70       16.59      1.25 o 
 -10   2   7       10.27       14.34      2.06 o 
  -9   2   7       53.51       55.76      3.21 o 
  -8   2   7        9.52        9.50      1.52 o 
  -7   2   7       14.66       13.93      1.67 o 
  -6   2   7       32.25       32.55      2.07 o 
  -5   2   7       59.33       57.68      1.73 o 
  -4   2   7      224.15      210.32      3.03 o 
  -3   2   7       19.57       21.47      0.74 o 
  -2   2   7       52.89       51.20      1.15 o 
  -1   2   7       60.12       63.60      1.31 o 
   0   2   7      108.33      102.30      3.17 o 
   1   2   7      300.63      313.69      7.28 o 
   2   2   7      373.32      370.39      6.31 o 
   3   2   7       18.07       17.45      1.50 o 
   4   2   7       29.50       29.95      1.14 o 
   5   2   7       71.94       75.80      2.01 o 
   6   2   7        0.48        1.14      0.49 o 
   7   2   7       34.58       35.74      1.52 o 
   8   2   7       11.14        8.81      0.95 o 
   9   2   7        9.75       12.02      1.70 o 
 -10   3   7       42.77       38.56      2.89 o 
  -9   3   7       22.29       20.14      2.14 o 
  -8   3   7       13.60       13.98      1.83 o 
  -7   3   7       27.74       26.45      2.10 o 
  -6   3   7       59.66       57.75      2.89 o 
  -5   3   7       15.70       15.12      1.47 o 
  -4   3   7       14.78       16.79      1.43 o 
  -3   3   7       52.41       50.72      1.49 o 
  -2   3   7      193.12      190.60      2.80 o 
  -1   3   7       86.39       88.22      2.06 o 
   0   3   7        0.55        0.16      0.45 o 
   1   3   7       10.72       11.80      1.14 o 
   2   3   7      115.88      118.31      3.82 o 
   3   3   7      116.12      118.85      3.95 o 
   4   3   7       48.10       42.17      2.34 o 
   5   3   7       32.36       33.93      2.13 o 
   6   3   7       80.61       84.65      3.57 o 
   7   3   7       19.97       21.15      1.97 o 
   8   3   7       38.04       32.74      2.44 o 
   9   3   7        3.59        3.18      1.23 o 
 -10   4   7        0.12       -1.48      0.99 o 
  -9   4   7       33.21       31.09      2.46 o 
  -8   4   7       20.60       17.77      1.93 o 
  -7   4   7       11.09       16.27      1.76 o 
  -6   4   7       18.13       18.27      1.79 o 
  -5   4   7       18.55       16.87      1.67 o 
  -4   4   7       86.13       88.16      3.31 o 
  -3   4   7       78.74       80.04      2.28 o 
  -2   4   7      155.66      159.25      3.24 o 
  -1   4   7       22.90       22.45      1.06 o 
   0   4   7       74.20       69.61      2.81 o 
   1   4   7      226.76      218.87      6.18 o 
   2   4   7       79.24       84.70      3.35 o 
   3   4   7       28.41       31.46      2.05 o 
   4   4   7      306.37      288.07      7.90 o 
   5   4   7       40.58       35.10      2.32 o 
   6   4   7       32.66       37.21      2.52 o 
   7   4   7        2.83        2.54      1.09 o 
   8   4   7        2.65        1.59      1.14 o 
   9   4   7        1.30        2.62      1.31 o 
  -9   5   7        0.34       -0.10      1.08 o 
  -8   5   7        3.03        1.04      1.02 o 
  -7   5   7       18.25       18.87      1.96 o 
  -6   5   7       25.26       23.64      2.01 o 
  -5   5   7        4.33        5.48      1.16 o 
  -4   5   7       70.81       69.58      3.02 o 
  -3   5   7       66.23       68.90      4.53 o 
  -2   5   7       41.63       36.93      2.41 o 
  -1   5   7      135.45      133.33      4.05 o 
   0   5   7       67.99       73.62      3.10 o 
   1   5   7       37.79       35.23      2.17 o 
   2   5   7       25.72       26.47      1.96 o 
   3   5   7      282.81      278.28      7.92 o 
   4   5   7       18.61       21.39      2.01 o 
   5   5   7       95.29       93.63      4.16 o 
   6   5   7       25.09       27.17      2.34 o 
   7   5   7       14.20       15.50      1.96 o 
   8   5   7       17.39       20.63      2.28 o 
  -8   6   7        9.13        9.15      1.66 o 
  -7   6   7        8.95        6.50      1.39 o 
  -6   6   7       29.15       29.02      2.31 o 
  -5   6   7       73.83       69.97      3.29 o 
  -4   6   7        6.09        4.33      1.12 o 
  -3   6   7       16.01       20.39      1.22 o 
  -2   6   7       19.97       17.36      1.45 o 
  -1   6   7      202.38      198.86      6.07 o 
   0   6   7      257.91      256.90      7.37 o 
   1   6   7       84.35       80.33      3.61 o 
   2   6   7       17.54       13.35      1.70 o 
   3   6   7       33.56       29.04      2.29 o 
   4   6   7      175.25      189.98      6.45 o 
   5   6   7        2.76        1.75      1.05 o 
   6   6   7        5.13        5.68      1.46 o 
   7   6   7       30.67       29.96      2.76 o 
  -8   7   7        8.68        9.65      1.72 o 
  -7   7   7        9.43        9.30      1.65 o 
  -6   7   7        1.76        0.12      0.66 o 
  -5   7   7       27.99       30.13      1.55 o 
  -4   7   7       19.68       20.87      1.94 o 
  -3   7   7        1.26        1.00      1.02 o 
  -2   7   7       93.67       92.68      2.98 o 
  -1   7   7       50.64       53.69      2.99 o 
   0   7   7       72.50       75.53      3.64 o 
   1   7   7       18.34       16.61      1.87 o 
   2   7   7      102.49      109.75      4.67 o 
   3   7   7       14.05       12.93      1.79 o 
   4   7   7        6.14        4.37      1.36 o 
   5   7   7        2.60        3.02      1.30 o 
   6   7   7       62.26       67.20      3.98 o 
   7   7   7       18.13       15.41      2.32 o 
  -6   8   7        1.62        1.23      0.76 o 
  -5   8   7       16.29       19.76      1.44 o 
  -4   8   7       63.43       64.79      2.39 o 
  -3   8   7        9.40        9.46      1.54 o 
  -2   8   7       34.43       34.87      2.53 o 
  -1   8   7       19.95       17.05      1.90 o 
   0   8   7        2.60        2.78      1.16 o 
   1   8   7       12.53       12.11      1.79 o 
   2   8   7        8.01        8.00      1.55 o 
   3   8   7       13.57       11.95      1.84 o 
   4   8   7        5.73        4.96      1.41 o 
   5   8   7       54.43       59.03      3.88 o 
  -5   9   7        2.95        2.22      0.83 o 
  -4   9   7        2.89        1.39      0.77 o 
  -3   9   7       16.78       19.70      1.99 o 
  -2   9   7       13.57       14.53      1.86 o 
  -1   9   7        2.30        1.96      1.13 o 
   0   9   7       22.80       22.20      2.40 o 
   1   9   7       11.71       10.57      1.79 o 
   2   9   7       15.56       16.21      2.15 o 
   3   9   7        0.99        1.70      1.24 o 
   4   9   7       16.82       20.24      2.45 o 
  -1  10   7       19.71       22.63      2.54 o 
   0  10   7        8.72        9.89      1.86 o 
   1  10   7        5.59        3.08      1.41 o 
  -4  -9   8        8.57       10.35      1.31 o 
  -3  -9   8        4.23        2.15      1.08 o 
  -2  -9   8        5.29        4.78      1.63 o 
  -1  -9   8        1.20        1.66      0.87 o 
   0  -9   8       65.86       65.77      4.93 o 
   1  -9   8       23.46       21.93      1.76 o 
   2  -9   8       10.51       10.55      1.20 o 
   3  -9   8        4.78        5.39      1.37 o 
  -6  -8   8        8.04        8.31      1.94 o 
  -5  -8   8       10.17        8.90      1.14 o 
  -4  -8   8        0.97        1.35      0.82 o 
  -3  -8   8        5.51        6.19      1.04 o 
  -2  -8   8       26.02       26.58      2.59 o 
  -1  -8   8       29.93       26.70      1.58 o 
   0  -8   8       25.80       26.94      2.69 o 
   1  -8   8       36.49       29.90      1.67 o 
   2  -8   8        2.22        1.04      0.75 o 
   3  -8   8        0.56        2.03      1.04 o 
   4  -8   8        0.03       -0.22      0.93 o 
   5  -8   8       11.45       10.61      1.53 o 
  -7  -7   8        1.14        1.54      1.52 o 
  -6  -7   8        8.01        6.14      1.73 o 
  -5  -7   8       14.21       13.55      1.27 o 
  -4  -7   8        0.59       -0.25      0.71 o 
  -3  -7   8       14.14       19.44      2.83 o 
  -2  -7   8       29.14       26.30      2.88 o 
  -1  -7   8       42.63       45.13      1.89 o 
   0  -7   8       14.23       16.08      1.26 o 
   1  -7   8      195.07      190.99      4.25 o 
   2  -7   8       61.98       63.83      2.59 o 
   3  -7   8        9.56        9.65      1.37 o 
   4  -7   8       35.27       36.63      2.16 o 
   5  -7   8       13.27       16.97      1.57 o 
   6  -7   8        4.02        1.71      1.03 o 
  -8  -6   8        5.53        6.63      1.81 o 
  -7  -6   8       29.51       27.28      2.76 o 
  -6  -6   8       14.60       24.41      2.55 o 
  -5  -6   8        0.09       -0.28      0.57 o 
  -4  -6   8        6.59        5.77      0.88 o 
  -3  -6   8       75.30       73.17      2.69 o 
  -2  -6   8      128.78      135.70      5.40 o 
  -1  -6   8       12.74       17.95      1.22 o 
   0  -6   8      181.24      188.15      4.08 o 
   1  -6   8       27.50       31.01      1.52 o 
   2  -6   8       92.80       87.47      2.52 o 
   3  -6   8      122.15      115.54      3.94 o 
   4  -6   8       61.71       61.19      2.66 o 
   5  -6   8       41.64       36.34      2.04 o 
   6  -6   8        8.56        6.25      1.18 o 
   7  -6   8        7.98        8.45      1.35 o 
  -9  -5   8        3.52        2.19      1.41 o 
  -8  -5   8        4.99        3.61      1.38 o 
  -7  -5   8        0.40        2.96      1.38 o 
  -6  -5   8       27.55       30.47      2.51 o 
  -5  -5   8        5.32        5.59      0.81 o 
  -4  -5   8      187.01      189.15      4.01 o 
  -3  -5   8      175.11      172.70      3.80 o 
  -2  -5   8        9.96        8.90      1.66 o 
  -1  -5   8        6.29        6.20      0.78 o 
   0  -5   8        0.54        1.71      0.69 o 
   1  -5   8      167.96      158.77      3.50 o 
   2  -5   8      155.58      145.46      5.20 o 
   3  -5   8      122.76      117.37      3.79 o 
   4  -5   8       26.64       25.24      1.66 o 
   5  -5   8       25.28       23.31      1.67 o 
   6  -5   8       69.16       67.72      2.78 o 
   7  -5   8        3.84        3.77      0.81 o 
   8  -5   8        3.65        4.48      0.88 o 
  -9  -4   8        5.82        6.43      1.72 o 
  -8  -4   8        4.66        1.67      1.21 o 
  -7  -4   8       42.91       45.43      3.10 o 
  -6  -4   8      124.97      125.76      4.94 o 
  -5  -4   8      129.98      129.07      4.45 o 
  -4  -4   8        5.41        4.40      0.65 o 
  -3  -4   8      198.21      194.54      3.94 o 
  -2  -4   8      105.63      112.99      2.70 o 
  -1  -4   8      132.18      127.69      2.87 o 
   0  -4   8       58.69       58.32      1.80 o 
   1  -4   8       51.20       45.58      2.10 o 
   2  -4   8      114.37      104.71      2.59 o 
   3  -4   8       92.79       87.51      3.03 o 
   4  -4   8      129.56      122.32      3.71 o 
   5  -4   8      182.13      167.48      4.81 o 
   6  -4   8        4.27        5.41      0.99 o 
   7  -4   8        5.46        5.03      1.11 o 
   8  -4   8        5.02        5.87      0.93 o 
 -10  -3   8        5.39        6.42      1.16 o 
  -9  -3   8        4.84        4.86      1.01 o 
  -8  -3   8        2.74        2.31      1.11 o 
  -7  -3   8       41.62       44.51      1.83 o 
  -6  -3   8       51.21       52.94      1.88 o 
  -5  -3   8       83.39       87.52      2.07 o 
  -4  -3   8       46.04       43.53      1.46 o 
  -3  -3   8        9.55       12.23      1.70 o 
  -2  -3   8       80.94       82.99      2.08 o 
  -1  -3   8       24.71       29.98      1.35 o 
   0  -3   8      151.56      143.89      3.04 o 
   1  -3   8       73.03       78.42      2.21 o 
   2  -3   8       12.68       13.31      1.14 o 
   3  -3   8       39.33       40.72      1.93 o 
   4  -3   8      139.17      138.36      4.07 o 
   5  -3   8      118.74      115.23      3.69 o 
   6  -3   8       23.61       22.89      2.23 o 
   7  -3   8        1.71        2.00      1.02 o 
   8  -3   8        6.91        6.06      1.24 o 
   9  -3   8        6.86        5.50      1.46 o 
 -10  -2   8       25.12       24.62      2.52 o 
  -9  -2   8       21.47       19.96      1.50 o 
  -8  -2   8        4.34        2.99      0.83 o 
  -7  -2   8       46.22       45.36      1.84 o 
  -6  -2   8       33.04       33.42      1.51 o 
  -5  -2   8       68.17       67.46      5.03 o 
  -4  -2   8       20.60       20.43      0.76 o 
  -3  -2   8       79.40       84.03      1.56 o 
  -2  -2   8      473.39      437.82      5.45 o 
  -1  -2   8      536.34      505.41      6.23 o 
   0  -2   8      128.92      134.44      2.83 o 
   1  -2   8        7.68        7.75      1.21 o 
   2  -2   8       26.13       31.79      1.57 o 
   3  -2   8       17.64       22.01      1.40 o 
   4  -2   8       68.04       73.26      2.70 o 
   5  -2   8      104.57       97.55      3.33 o 
   6  -2   8       87.98       84.07      2.32 o 
   7  -2   8       23.94       26.47      1.38 o 
   8  -2   8       30.32       30.51      2.75 o 
   9  -2   8       10.39       12.66      1.17 o 
 -10  -1   8        1.25        1.53      0.94 o 
  -9  -1   8        8.01        7.19      1.47 o 
  -8  -1   8       17.77       19.70      1.47 o 
  -7  -1   8       18.76       18.21      1.27 o 
  -6  -1   8       35.79       33.95      1.52 o 
  -5  -1   8       37.02       41.77      1.55 o 
  -4  -1   8       64.44       67.61      1.39 o 
  -3  -1   8       93.60       97.17      1.72 o 
  -2  -1   8        9.77       13.32      0.60 o 
  -1  -1   8      118.01      115.40      2.34 o 
   0  -1   8      449.77      437.68      7.01 o 
   1  -1   8      140.22      150.69      3.20 o 
   2  -1   8       60.08       52.73      2.11 o 
   3  -1   8        8.99        6.36      0.85 o 
   4  -1   8       54.64       56.61      2.36 o 
   5  -1   8       19.33       18.34      1.05 o 
   6  -1   8       21.42       21.11      1.20 o 
   7  -1   8        1.24        1.06      0.61 o 
   8  -1   8        1.22        1.94      0.75 o 
   9  -1   8        6.87        6.97      1.01 o 
 -10   0   8        0.01       -0.61      0.81 o 
  -9   0   8        3.74        2.01      0.87 o 
  -8   0   8        1.54        1.14      0.73 o 
  -7   0   8       58.87       61.59      3.42 o 
  -6   0   8       25.34       28.49      1.40 o 
  -5   0   8       36.34       35.44      1.91 o 
  -4   0   8        7.08        7.88      0.50 o 
  -3   0   8       44.85       40.66      1.41 o 
  -2   0   8       62.04       65.83      1.34 o 
  -1   0   8       12.91       19.79      1.11 o 
   0   0   8        0.30        0.03      0.51 o 
   1   0   8       19.15       19.51      1.28 o 
   2   0   8        0.50        0.88      0.50 o 
   3   0   8      240.68      236.73      6.04 o 
   4   0   8      137.16      136.89      2.88 o 
   5   0   8        8.48        7.17      0.72 o 
   6   0   8        0.40       -0.03      0.46 o 
   7   0   8        3.38        3.73      1.02 o 
   8   0   8       11.71       13.14      2.75 o 
   9   0   8        0.14        0.48      0.66 o 
 -10   1   8        1.21        2.78      1.40 o 
  -9   1   8        7.94        8.74      1.62 o 
  -8   1   8       18.16       17.92      1.91 o 
  -7   1   8       17.99       21.13      1.33 o 
  -6   1   8       35.49       31.66      1.45 o 
  -5   1   8       38.59       44.01      1.57 o 
  -4   1   8       64.85       66.72      1.87 o 
  -3   1   8       89.53       96.55      1.76 o 
  -2   1   8       10.16       14.58      1.90 o 
  -1   1   8      119.66      121.22      2.02 o 
   0   1   8      454.47      446.35      9.74 o 
   1   1   8      144.74      157.15      4.31 o 
   2   1   8       58.57       55.74      2.28 o 
   3   1   8        8.86        8.83      1.12 o 
   4   1   8       52.35       54.45      1.65 o 
   5   1   8       18.65       16.33      1.27 o 
   6   1   8       20.17       22.06      1.21 o 
   7   1   8        1.15        0.42      1.16 o 
   8   1   8        1.19        1.05      0.63 o 
   9   1   8        6.80        9.36      1.14 o 
 -10   2   8       24.93       24.59      2.52 o 
  -9   2   8       21.31       20.12      2.13 o 
  -8   2   8        4.15        3.43      1.23 o 
  -7   2   8       44.08       40.21      2.50 o 
  -6   2   8       33.57       33.38      2.29 o 
  -5   2   8       66.83       61.44      2.75 o 
  -4   2   8       20.57       22.45      1.08 o 
  -3   2   8       75.93       80.25      1.61 o 
  -2   2   8      461.86      432.98      5.54 o 
  -1   2   8      531.33      522.01      7.79 o 
   0   2   8      128.96      135.42      3.99 o 
   1   2   8        7.92        8.33      1.01 o 
   2   2   8       24.33       31.94      1.81 o 
   3   2   8       15.59       16.51      1.44 o 
   4   2   8       65.36       72.06      3.01 o 
   5   2   8      103.97      101.92      3.80 o 
   6   2   8       88.91       73.18      3.33 o 
   7   2   8       24.64       30.84      2.25 o 
   8   2   8       29.74       33.77      2.39 o 
   9   2   8       10.27       12.74      1.78 o 
 -10   3   8        5.55        5.19      1.67 o 
  -9   3   8        4.80        4.15      1.41 o 
  -8   3   8        2.75        1.85      1.25 o 
  -7   3   8       42.38       45.09      2.69 o 
  -6   3   8       51.18       52.85      2.78 o 
  -5   3   8       83.20       87.78      3.43 o 
  -4   3   8       48.61       42.77      2.23 o 
  -3   3   8       10.15       12.15      0.81 o 
  -2   3   8       80.08       77.54      3.64 o 
  -1   3   8       25.95       30.95      1.54 o 
   0   3   8      147.36      148.58      4.38 o 
   1   3   8       76.10       75.79      2.96 o 
   2   3   8       13.54       11.68      1.27 o 
   3   3   8       39.54       40.37      2.22 o 
   4   3   8      136.53      138.88      4.66 o 
   5   3   8      117.35      117.38      4.34 o 
   6   3   8       24.81       23.46      2.04 o 
   7   3   8        1.62        2.40      1.04 o 
   8   3   8        6.87        7.15      1.52 o 
   9   3   8        6.60        8.07      1.67 o 
  -9   4   8        6.00        6.63      1.69 o 
  -8   4   8        4.69        3.82      1.30 o 
  -7   4   8       44.04       50.17      2.93 o 
  -6   4   8      122.35      120.33      4.44 o 
  -5   4   8      129.12      131.04      4.46 o 
  -4   4   8        5.42        3.99      1.03 o 
  -3   4   8      201.92      200.64      4.78 o 
  -2   4   8      111.52      116.00      4.31 o 
  -1   4   8      130.88      124.35      2.96 o 
   0   4   8       59.57       58.41      2.65 o 
   1   4   8       51.43       46.65      2.39 o 
   2   4   8      116.92      105.24      3.89 o 
   3   4   8       91.83       84.98      3.55 o 
   4   4   8      126.56      111.23      4.33 o 
   5   4   8      182.99      174.14      5.77 o 
   6   4   8        4.64        3.69      1.23 o 
   7   4   8        6.00        4.42      1.33 o 
   8   4   8        5.33        8.57      1.65 o 
  -9   5   8        3.68        5.00      1.49 o 
  -8   5   8        5.35        5.31      1.37 o 
  -7   5   8        0.38       -0.27      0.89 o 
  -6   5   8       27.74       26.72      2.12 o 
  -5   5   8        4.65        4.18      1.11 o 
  -4   5   8      184.75      180.56      5.58 o 
  -3   5   8      178.94      179.17      3.76 o 
  -2   5   8        9.69        7.04      0.80 o 
  -1   5   8        6.58        4.98      1.01 o 
   0   5   8        0.26        0.68      0.70 o 
   2   5   8      157.47      152.47      5.20 o 
   3   5   8      122.02      115.58      4.52 o 
   4   5   8       28.15       24.78      2.18 o 
   5   5   8       26.26       23.20      2.18 o 
   6   5   8       69.30       69.90      3.71 o 
   7   5   8        3.94        5.38      1.43 o 
   8   5   8        3.76        1.77      1.29 o 
  -8   6   8        5.51        7.08      1.54 o 
  -7   6   8       29.78       31.22      2.43 o 
  -6   6   8       15.67       15.55      1.86 o 
  -5   6   8        0.05        0.21      0.82 o 
  -4   6   8        6.53        4.47      1.13 o 
  -3   6   8       73.19       71.64      3.25 o 
  -2   6   8      129.82      132.20      5.72 o 
  -1   6   8       11.42       13.47      1.55 o 
   0   6   8      180.08      184.65      6.02 o 
   1   6   8       27.02       29.62      2.25 o 
   2   6   8       91.60       85.84      3.93 o 
   3   6   8      124.01      122.17      4.90 o 
   4   6   8       63.12       59.47      3.40 o 
   5   6   8       41.63       33.97      2.68 o 
   6   6   8        8.22       11.14      1.89 o 
   7   6   8        7.58       13.46      2.10 o 
  -7   7   8        1.09        1.79      1.12 o 
  -6   7   8        7.91        6.61      1.47 o 
  -5   7   8       14.65       13.67      1.72 o 
  -4   7   8        0.85        1.23      0.93 o 
  -3   7   8       14.48       14.46      1.65 o 
  -2   7   8       29.64       25.27      5.50 o 
  -1   7   8       41.96       43.11      2.73 o 
   0   7   8       15.33       18.84      2.01 o 
   1   7   8      189.95      193.83      6.60 o 
   2   7   8       61.59       62.03      3.51 o 
   3   7   8        9.75        9.16      1.65 o 
   4   7   8       35.64       35.47      2.78 o 
   5   7   8       12.62       12.83      2.00 o 
   6   7   8        3.78        2.38      1.38 o 
  -6   8   8        7.74        9.83      1.67 o 
  -5   8   8       10.18        8.25      1.53 o 
  -4   8   8        0.96        2.18      1.20 o 
  -3   8   8        5.95        7.22      1.45 o 
  -2   8   8       25.38       26.41      2.34 o 
  -1   8   8       30.49       32.46      2.57 o 
   0   8   8       25.63       25.25      2.39 o 
   1   8   8       36.80       36.10      2.76 o 
   2   8   8        2.14        0.92      1.02 o 
   3   8   8        0.46        0.01      1.02 o 
   4   8   8        0.03       -0.29      0.92 o 
   5   8   8       11.27       12.43      2.20 o 
  -4   9   8        8.61       10.05      1.73 o 
  -2   9   8        5.24        4.69      1.44 o 
  -1   9   8        1.08        0.82      1.04 o 
   0   9   8       65.18       62.63      3.74 o 
   1   9   8       24.75       21.15      2.41 o 
   2   9   8       10.85        8.64      1.75 o 
   3   9   8        4.91        4.75      1.52 o 
  -2  -9   9       32.74       37.33      1.96 o 
  -1  -9   9       17.79       18.03      2.28 o 
   0  -9   9        4.18        3.87      1.00 o 
   1  -9   9       14.62       13.93      1.34 o 
  -5  -8   9        2.29        1.77      1.26 o 
  -4  -8   9        3.41        4.48      1.00 o 
  -3  -8   9        0.54       -0.04      0.71 o 
  -2  -8   9       13.03       14.52      1.32 o 
  -1  -8   9       21.93       20.61      1.46 o 
   0  -8   9        9.14        6.41      1.06 o 
   1  -8   9       10.07        9.17      1.12 o 
   2  -8   9       20.53       19.04      1.41 o 
   3  -8   9        3.51        3.46      1.21 o 
   4  -8   9        0.93        0.60      0.95 o 
  -6  -7   9        0.00        0.40      1.24 o 
  -5  -7   9       28.58       28.18      1.65 o 
  -4  -7   9       17.61       19.50      1.47 o 
  -3  -7   9       10.42       13.16      1.96 o 
  -2  -7   9       60.02       55.60      2.84 o 
  -1  -7   9       42.82       47.33      1.98 o 
   0  -7   9       29.27       31.88      1.66 o 
   1  -7   9       25.83       24.68      2.71 o 
   2  -7   9       47.69       45.99      1.95 o 
   3  -7   9        0.16       -0.36      0.77 o 
   4  -7   9        4.98        4.66      1.16 o 
   5  -7   9        5.04        6.43      1.21 o 
  -7  -6   9        9.33       10.05      2.01 o 
  -6  -6   9       15.51       16.04      2.20 o 
  -5  -6   9       16.25       17.45      1.29 o 
  -4  -6   9       61.60       65.61      2.28 o 
  -3  -6   9      166.06      163.36      3.82 o 
  -2  -6   9       33.21       35.54      3.22 o 
  -1  -6   9       34.73       41.98      1.77 o 
   0  -6   9       92.93       84.15      2.53 o 
   1  -6   9      170.73      165.78      3.80 o 
   2  -6   9       31.62       33.05      1.62 o 
   3  -6   9        8.49        9.89      1.26 o 
   4  -6   9       10.93       13.25      1.44 o 
   5  -6   9        4.65        4.31      1.04 o 
   6  -6   9       11.42       14.20      1.60 o 
  -8  -5   9        7.21        5.29      1.58 o 
  -7  -5   9       15.95       20.92      2.38 o 
  -6  -5   9       10.34        6.68      1.63 o 
  -5  -5   9        2.66        3.62      1.44 o 
  -4  -5   9       14.49       13.38      1.33 o 
  -3  -5   9       62.13       64.85      4.81 o 
  -2  -5   9      103.71       97.70      2.65 o 
  -1  -5   9       51.21       47.48      1.77 o 
   0  -5   9        1.36        1.30      0.63 o 
   1  -5   9       19.21       20.28      1.25 o 
   2  -5   9      113.40      104.27      2.77 o 
   3  -5   9      118.82      114.60      3.80 o 
   4  -5   9       33.79       36.10      2.07 o 
   5  -5   9       10.78        9.89      1.24 o 
   6  -5   9       36.42       38.74      2.22 o 
   7  -5   9       45.01       53.75      2.02 o 
  -9  -4   9        3.99        3.91      1.59 o 
  -8  -4   9       20.56       25.74      2.63 o 
  -7  -4   9       13.36       14.29      1.96 o 
  -6  -4   9       12.82       13.43      1.91 o 
  -5  -4   9       28.37       24.39      2.24 o 
  -4  -4   9       23.96       21.82      1.68 o 
  -3  -4   9       17.65       16.31      1.07 o 
  -2  -4   9       91.73       94.46      2.77 o 
  -1  -4   9       44.67       50.26      1.73 o 
   0  -4   9      127.94      120.30      2.86 o 
   1  -4   9       34.16       37.02      1.76 o 
   2  -4   9      253.45      245.85      6.35 o 
   3  -4   9      133.00      130.25      4.05 o 
   4  -4   9        9.83        7.34      1.13 o 
   5  -4   9       39.56       43.08      2.24 o 
   6  -4   9        3.89        1.98      0.86 o 
   7  -4   9       25.70       29.80      1.54 o 
  -9  -3   9        0.17        0.37      1.22 o 
  -8  -3   9        1.86        2.81      1.24 o 
  -7  -3   9        7.62        8.94      1.60 o 
  -6  -3   9       57.64       61.00      3.39 o 
  -5  -3   9       32.91       30.19      2.35 o 
  -4  -3   9       28.62       27.63      1.78 o 
  -3  -3   9       18.44       20.14      2.81 o 
  -2  -3   9       67.43       66.78      1.92 o 
  -1  -3   9       10.72       10.71      1.19 o 
   0  -3   9       64.13       65.89      1.91 o 
   1  -3   9      368.04      346.08      6.01 o 
   2  -3   9      106.92      105.77      3.37 o 
   3  -3   9       67.13       62.90      2.56 o 
   4  -3   9      102.74      104.03      3.51 o 
   5  -3   9       56.02       52.90      2.41 o 
   6  -3   9       18.98       17.47      2.31 o 
   7  -3   9       18.43       19.89      1.51 o 
   8  -3   9        5.09        4.04      0.96 o 
  -9  -2   9       10.70       10.23      1.16 o 
  -8  -2   9       24.79       27.55      2.22 o 
  -7  -2   9       16.89       16.66      1.38 o 
  -6  -2   9        9.24       10.06      0.99 o 
  -5  -2   9       19.45       18.82      4.28 o 
  -4  -2   9       61.13       62.17      2.11 o 
  -3  -2   9      120.26      112.91      2.53 o 
  -2  -2   9      220.76      207.99      3.94 o 
  -1  -2   9       52.47       49.08      1.59 o 
   0  -2   9      133.02      132.02      2.89 o 
   1  -2   9      453.15      436.37      7.18 o 
   2  -2   9      269.95      305.89      7.25 o 
   3  -2   9       29.22       22.48      1.52 o 
   4  -2   9       65.51       72.41      2.80 o 
   5  -2   9       76.51       72.31      2.91 o 
   6  -2   9       42.93       46.78      1.75 o 
   7  -2   9       18.88       21.30      1.35 o 
   8  -2   9       14.86       17.31      1.29 o 
 -10  -1   9        2.19        3.71      1.07 o 
  -9  -1   9        5.24        7.58      1.10 o 
  -8  -1   9       12.79       12.42      1.47 o 
  -7  -1   9       32.70       29.93      1.54 o 
  -6  -1   9        3.59        2.39      0.67 o 
  -5  -1   9       25.05       24.25      1.24 o 
  -4  -1   9       19.19       19.50      0.77 o 
  -3  -1   9       63.54       60.11      1.32 o 
  -2  -1   9      201.24      196.18      2.93 o 
  -1  -1   9       89.47       88.45      2.20 o 
   0  -1   9      245.60      235.60      4.34 o 
   1  -1   9      157.74      158.37      4.35 o 
   2  -1   9      381.26      380.79      8.75 o 
   3  -1   9       63.79       64.36      2.54 o 
   4  -1   9       14.20       15.25      1.35 o 
   5  -1   9      102.01       90.25      2.39 o 
   6  -1   9       16.27       16.44      1.14 o 
   7  -1   9       23.03       28.64      1.48 o 
   8  -1   9        0.69       -0.24      0.56 o 
 -10   0   9        1.43        0.09      1.33 o 
  -9   0   9        0.20        0.97      0.83 o 
  -8   0   9       27.12       32.44      1.76 o 
  -7   0   9        3.93        3.85      0.79 o 
  -6   0   9        0.33        1.17      0.60 o 
  -5   0   9       18.24       18.62      2.14 o 
  -4   0   9      159.79      164.57      4.04 o 
  -3   0   9      445.10      444.85      5.70 o 
  -2   0   9        0.75        2.00      1.01 o 
  -1   0   9      106.52      110.81      1.96 o 
   0   0   9       97.61      116.04      4.81 o 
   1   0   9       13.72       12.78      1.17 o 
   2   0   9       72.53       64.39      2.57 o 
   3   0   9        0.55        1.47      0.65 o 
   4   0   9        2.47        3.09      0.85 o 
   5   0   9        0.46       -0.11      0.46 o 
   6   0   9      283.34      280.47      5.22 o 
   7   0   9       11.46        8.68      0.91 o 
   8   0   9       16.69       17.13      1.27 o 
 -10   1   9        2.40        0.81      1.37 o 
  -9   1   9        5.28        6.30      1.51 o 
  -8   1   9       12.70       11.46      1.74 o 
  -7   1   9       31.63       31.22      2.30 o 
  -6   1   9        4.34        3.33      1.20 o 
  -5   1   9       24.12       24.02      1.43 o 
  -4   1   9       18.59       17.23      1.04 o 
  -3   1   9       63.00       58.81      1.37 o 
  -2   1   9      207.27      199.97      3.27 o 
  -1   1   9       93.91       96.05      1.81 o 
   0   1   9      251.35      232.75      5.93 o 
   1   1   9      157.89      160.84      4.59 o 
   2   1   9      377.18      376.82      8.99 o 
   3   1   9       62.18       60.72      2.64 o 
   4   1   9       13.40       14.37      1.43 o 
   5   1   9      101.02       89.01      3.55 o 
   6   1   9       16.66       15.32      1.65 o 
   7   1   9       22.72       24.05      2.08 o 
   8   1   9        0.85        0.07      0.93 o 
  -9   2   9       10.47        8.40      1.64 o 
  -8   2   9       23.97       26.33      2.28 o 
  -7   2   9       17.47       14.80      1.74 o 
  -6   2   9        9.31        8.79      1.38 o 
  -5   2   9       18.42       18.35      1.68 o 
  -4   2   9       60.40       62.59      2.71 o 
  -3   2   9      118.70      113.62      2.07 o 
  -2   2   9      225.13      211.32      3.18 o 
  -1   2   9       51.50       48.40      1.51 o 
   0   2   9      134.67      128.50      4.02 o 
   1   2   9      445.09      429.04     10.12 o 
   2   2   9      263.19      298.31      7.69 o 
   3   2   9       29.01       20.86      1.62 o 
   4   2   9       66.45       67.19      3.04 o 
   5   2   9       78.48       72.60      3.29 o 
   6   2   9       41.15       43.45      2.61 o 
   7   2   9       19.41       23.48      2.13 o 
   8   2   9       14.78       17.72      1.99 o 
  -9   3   9        0.22        1.72      1.30 o 
  -8   3   9        1.85        0.57      1.09 o 
  -7   3   9        8.18        8.15      1.48 o 
  -6   3   9       58.79       58.93      2.98 o 
  -5   3   9       33.26       29.84      2.07 o 
  -4   3   9       28.38       25.33      1.94 o 
  -3   3   9       17.77       20.02      1.41 o 
  -2   3   9       64.41       67.01      3.28 o 
  -1   3   9       11.53       10.09      0.81 o 
   0   3   9       62.08       60.76      2.66 o 
   1   3   9      367.47      342.14      8.60 o 
   2   3   9      103.69      107.09      3.88 o 
   3   3   9       71.04       66.47      3.01 o 
   4   3   9      106.27      108.38      4.11 o 
   5   3   9       56.66       52.51      2.86 o 
   6   3   9       18.54       18.21      1.89 o 
   7   3   9       17.75       17.24      1.93 o 
   8   3   9        5.19        3.55      1.35 o 
  -9   4   9        3.94        4.68      1.54 o 
  -8   4   9       20.91       23.64      2.30 o 
  -7   4   9       13.15       11.23      1.67 o 
  -6   4   9       12.76       13.00      1.65 o 
  -5   4   9       29.32       29.38      2.12 o 
  -4   4   9       22.97       18.40      1.81 o 
  -3   4   9       16.05       15.95      1.07 o 
  -2   4   9       91.46       95.32      2.47 o 
  -1   4   9       45.23       45.82      2.38 o 
   0   4   9      124.59      111.82      4.04 o 
   1   4   9       33.26       32.81      2.12 o 
   2   4   9      257.11      255.46      7.18 o 
   3   4   9      133.56      138.80      4.86 o 
   4   4   9       10.36        9.81      1.52 o 
   5   4   9       39.16       41.87      2.73 o 
   6   4   9        4.31        3.81      1.22 o 
   7   4   9       25.24       30.37      2.62 o 
  -8   5   9        7.24        5.77      1.54 o 
  -7   5   9       15.82       16.94      1.95 o 
  -6   5   9       10.43        8.32      1.49 o 
  -5   5   9        3.08        4.51      1.28 o 
  -4   5   9       14.81       12.30      1.61 o 
  -3   5   9       63.17       68.39      3.08 o 
  -2   5   9      107.56      102.15      2.70 o 
  -1   5   9       54.22       53.63      2.73 o 
   0   5   9        1.67        2.57      0.97 o 
   1   5   9       19.44       18.50      1.86 o 
   3   5   9      118.65      109.22      4.49 o 
   4   5   9       32.24       32.65      2.44 o 
   5   5   9       10.43        8.95      1.62 o 
   6   5   9       36.08       34.52      2.77 o 
   7   5   9       45.26       44.99      3.29 o 
  -7   6   9        8.84        6.73      1.58 o 
  -6   6   9       15.59       16.61      1.91 o 
  -5   6   9       16.04       12.31      1.67 o 
  -4   6   9       61.10       64.92      3.20 o 
  -3   6   9      166.93      160.11      5.29 o 
  -2   6   9       32.43       31.87      1.88 o 
  -1   6   9       34.42       37.64      2.46 o 
   0   6   9       93.99       89.29      3.93 o 
   1   6   9      171.82      166.04      5.81 o 
   2   6   9       30.25       28.80      2.32 o 
   3   6   9        8.27        6.98      1.44 o 
   4   6   9       10.53       11.56      1.69 o 
   5   6   9        4.18        5.73      1.45 o 
   6   6   9       11.36       11.32      2.01 o 
  -6   7   9        0.02        1.46      1.07 o 
  -5   7   9       28.42       24.39      2.25 o 
  -4   7   9       17.61       20.06      2.05 o 
  -3   7   9       10.00       11.69      1.63 o 
  -2   7   9       57.79       58.52      3.24 o 
  -1   7   9       41.04       51.14      3.04 o 
   0   7   9       29.65       30.39      2.43 o 
   1   7   9       25.85       25.85      2.42 o 
   2   7   9       46.97       47.60      3.17 o 
   3   7   9        0.10        0.12      0.85 o 
   4   7   9        5.43        4.10      1.35 o 
   5   7   9        5.20        6.38      1.67 o 
  -5   8   9        2.47        2.15      1.21 o 
  -4   8   9        3.36        4.47      1.33 o 
  -3   8   9        0.38       -0.27      0.94 o 
  -2   8   9       12.73       14.40      1.83 o 
  -1   8   9       22.18       21.69      2.26 o 
   0   8   9        9.50        7.86      1.56 o 
   1   8   9        9.23        8.35      1.66 o 
   2   8   9       21.09       22.80      2.46 o 
   3   8   9        3.61        4.46      1.47 o 
   4   8   9        1.03        1.24      1.18 o 
  -1   9   9       18.82       21.44      2.40 o 
   0   9   9        3.98        3.40      1.41 o 
   1   9   9       14.69       12.79      2.02 o 
  -3  -8  10       36.07       37.87      2.84 o 
  -2  -8  10        1.84        4.99      1.04 o 
  -1  -8  10       39.08       40.61      1.95 o 
   0  -8  10        1.42        0.08      0.81 o 
   1  -8  10        2.01        1.58      1.63 o 
   2  -8  10        3.40        3.77      1.67 o 
  -5  -7  10       10.16        7.59      1.14 o 
  -4  -7  10       34.85       32.88      1.75 o 
  -3  -7  10       30.34       36.51      1.88 o 
  -2  -7  10       46.54       48.23      2.78 o 
  -1  -7  10        3.44        4.03      0.87 o 
   0  -7  10        5.81        7.69      1.17 o 
   1  -7  10       12.91       14.27      1.25 o 
   2  -7  10        2.45        1.50      0.79 o 
   3  -7  10       12.86       12.44      1.57 o 
   4  -7  10       15.75       16.75      1.69 o 
  -7  -6  10       17.54       16.42      2.30 o 
  -6  -6  10       14.43       15.22      2.25 o 
  -5  -6  10       23.68       20.38      2.42 o 
  -4  -6  10       13.33       12.87      1.18 o 
  -3  -6  10      117.79      116.64      3.14 o 
  -2  -6  10       55.33       56.43      2.14 o 
  -1  -6  10       27.56       23.21      1.58 o 
   0  -6  10       37.23       40.84      2.28 o 
   1  -6  10        6.40        5.65      0.95 o 
   2  -6  10       10.12       10.43      1.09 o 
   3  -6  10        6.76        5.58      1.13 o 
   4  -6  10       26.79       32.90      2.13 o 
   5  -6  10        6.32        6.77      1.31 o 
  -7  -5  10        2.34        4.07      1.56 o 
  -6  -5  10        3.83        2.18      1.33 o 
  -5  -5  10       38.34       36.63      2.90 o 
  -4  -5  10       67.36       65.51      2.17 o 
  -3  -5  10       17.30       18.89      1.44 o 
  -2  -5  10       43.37       44.41      1.78 o 
  -1  -5  10        5.15        4.04      0.76 o 
   0  -5  10       51.46       50.49      2.33 o 
   1  -5  10       21.89       21.68      1.34 o 
   2  -5  10       88.54       87.30      3.25 o 
   3  -5  10       23.87       19.85      1.61 o 
   4  -5  10        0.26       -0.14      0.79 o 
   5  -5  10        6.20        6.46      1.17 o 
   6  -5  10        3.78        5.00      1.19 o 
  -8  -4  10       14.44       11.79      2.00 o 
  -7  -4  10        5.59        7.59      1.67 o 
  -6  -4  10       14.54       10.18      1.75 o 
  -5  -4  10       40.90       38.17      2.83 o 
  -4  -4  10       29.45       28.70      1.35 o 
  -3  -4  10       48.11       48.06      1.75 o 
  -2  -4  10       83.07       81.65      2.67 o 
  -1  -4  10       33.65       33.45      1.46 o 
   0  -4  10      179.91      174.73      3.80 o 
   1  -4  10      153.92      160.49      3.60 o 
   2  -4  10       51.44       47.90      2.28 o 
   3  -4  10      137.66      130.11      4.11 o 
   4  -4  10       25.07       22.29      1.72 o 
   5  -4  10       17.86       18.00      1.58 o 
   6  -4  10        2.74        2.71      1.03 o 
   7  -4  10        4.08        4.28      0.91 o 
  -9  -3  10        8.29        4.28      1.62 o 
  -8  -3  10        4.46        4.28      1.49 o 
  -7  -3  10       47.81       44.56      3.04 o 
  -6  -3  10       10.50       10.08      1.69 o 
  -5  -3  10       17.07       17.36      2.01 o 
  -4  -3  10        1.63        1.39      0.52 o 
  -3  -3  10       67.56       64.86      2.36 o 
  -2  -3  10       16.02       16.65      2.39 o 
  -1  -3  10       25.70       27.74      2.56 o 
   0  -3  10      177.05      186.80      6.64 o 
   1  -3  10      196.93      189.84      8.44 o 
   2  -3  10      250.97      231.75      6.02 o 
   3  -3  10       13.68        7.86      1.14 o 
   4  -3  10       66.35       66.91      2.78 o 
   5  -3  10       16.22       15.98      1.55 o 
   6  -3  10       16.44       16.72      1.22 o 
   7  -3  10        8.39        8.24      1.02 o 
  -9  -2  10        1.23        1.48      0.89 o 
  -8  -2  10       17.33       17.76      1.46 o 
  -7  -2  10        1.62        1.60      1.12 o 
  -6  -2  10      123.04      116.09      4.67 o 
  -5  -2  10       44.91       47.24      2.84 o 
  -4  -2  10       58.93       68.30      4.14 o 
  -3  -2  10       50.92       55.52      1.88 o 
  -2  -2  10      496.28      482.83      7.88 o 
  -1  -2  10      190.98      205.79      4.00 o 
   0  -2  10       84.90       84.86      2.28 o 
   1  -2  10       26.56       26.24      1.51 o 
   2  -2  10        0.67        2.19      0.75 o 
   3  -2  10       19.96       20.51      1.54 o 
   4  -2  10       12.74       11.77      1.35 o 
   5  -2  10        0.93        0.04      0.80 o 
   6  -2  10       16.98       14.65      1.11 o 
   7  -2  10        4.43        7.21      0.93 o 
  -9  -1  10        7.35        6.31      1.12 o 
  -8  -1  10       12.89       15.90      3.58 o 
  -7  -1  10       44.30       45.04      1.92 o 
  -6  -1  10       23.42       24.71      1.41 o 
  -5  -1  10       25.50       25.66      1.33 o 
  -4  -1  10       29.39       33.19      1.44 o 
  -3  -1  10      118.32      114.87      2.11 o 
  -2  -1  10       46.24       43.69      1.19 o 
  -1  -1  10      526.42      526.28      8.41 o 
   0  -1  10      235.83      245.81      5.54 o 
   1  -1  10      215.91      211.67      5.62 o 
   2  -1  10       93.22       99.86      3.36 o 
   3  -1  10       51.98       47.86      2.28 o 
   4  -1  10        3.16        5.08      1.03 o 
   5  -1  10       62.52       58.01      1.95 o 
   6  -1  10        5.70        4.43      0.77 o 
   7  -1  10        3.83        3.32      0.76 o 
   8  -1  10       15.37       16.90      1.34 o 
  -9   0  10       10.68       14.04      1.94 o 
  -8   0  10        2.87        2.83      1.28 o 
  -7   0  10       29.05       33.41      1.67 o 
  -6   0  10        0.05        2.26      1.48 o 
  -5   0  10      162.76      160.81      3.53 o 
  -4   0  10        1.69        0.26      0.76 o 
  -3   0  10        0.93        0.94      0.37 o 
  -2   0  10      313.49      323.84      4.46 o 
  -1   0  10      252.45      235.88      4.75 o 
   0   0  10      314.49      332.11      5.84 o 
   1   0  10       25.25       28.46      1.77 o 
   2   0  10       18.81       16.80      1.41 o 
   3   0  10      125.55      121.25      4.04 o 
   4   0  10      226.85      211.95      6.02 o 
   5   0  10       21.41       25.81      1.33 o 
   6   0  10       20.42       18.01      1.21 o 
   7   0  10       23.30       26.18      2.15 o 
   8   0  10        0.22        0.74      0.96 o 
  -9   1  10        7.31        7.33      1.59 o 
  -8   1  10       13.10       14.16      1.84 o 
  -7   1  10       46.02       46.30      2.76 o 
  -6   1  10       23.29       24.10      2.00 o 
  -5   1  10       25.60       25.11      1.78 o 
  -4   1  10       30.48       32.49      1.44 o 
  -3   1  10      122.86      123.87      2.22 o 
  -2   1  10       44.79       43.01      1.22 o 
  -1   1  10      525.99      522.79     17.85 o 
   0   1  10      235.92      245.82      6.36 o 
   1   1  10      211.77      218.68      5.88 o 
   2   1  10       91.18       93.59      3.49 o 
   3   1  10       51.45       48.33      2.44 o 
   4   1  10        3.33        5.05      1.07 o 
   5   1  10       60.44       61.52      2.97 o 
   6   1  10        5.16        4.60      1.23 o 
   7   1  10        3.98        4.09      1.25 o 
   8   1  10       15.31       19.47      2.09 o 
  -9   2  10        1.38        0.52      1.22 o 
  -8   2  10       17.44       15.74      2.02 o 
  -7   2  10        1.54        2.86      1.19 o 
  -6   2  10      123.71      116.53      4.27 o 
  -5   2  10       42.58       42.72      2.43 o 
  -4   2  10       60.44       69.85      3.01 o 
  -3   2  10       50.48       54.14      1.69 o 
  -2   2  10      497.80      487.10      6.32 o 
  -1   2  10      184.28      188.99      5.44 o 
   0   2  10       85.18       83.71      3.19 o 
   1   2  10       27.09       23.03      1.71 o 
   2   2  10        0.81        1.03      0.72 o 
   3   2  10       21.00       23.28      1.80 o 
   4   2  10       11.76       11.33      1.45 o 
   5   2  10        0.77        2.01      1.02 o 
   6   2  10       17.09       13.19      1.73 o 
   7   2  10        4.46        3.62      1.21 o 
  -9   3  10        8.43        9.32      1.89 o 
  -8   3  10        4.75        6.17      1.51 o 
  -7   3  10       47.42       49.56      2.92 o 
  -6   3  10       10.43       10.37      1.55 o 
  -5   3  10       16.65       12.61      1.59 o 
  -4   3  10        1.78        2.99      1.05 o 
  -3   3  10       65.67       64.67      2.86 o 
  -2   3  10       16.75       16.54      2.20 o 
  -1   3  10       25.73       26.51      1.81 o 
   0   3  10      178.16      179.86      5.46 o 
   1   3  10      203.12      191.69      5.73 o 
   2   3  10      257.20      228.87      6.65 o 
   3   3  10       14.27        9.81      1.39 o 
   4   3  10       65.59       63.70      3.17 o 
   5   3  10       17.10       15.96      1.78 o 
   6   3  10       16.79       19.03      2.01 o 
   7   3  10        8.28       10.31      1.67 o 
  -8   4  10       14.31       12.46      1.91 o 
  -7   4  10        5.64        6.16      1.54 o 
  -6   4  10       13.43       10.45      1.60 o 
  -5   4  10       42.99       41.75      2.56 o 
  -4   4  10       29.20       25.18      2.06 o 
  -3   4  10       48.26       51.60      2.64 o 
  -2   4  10       80.54       86.29      2.39 o 
  -1   4  10       34.79       33.57      2.11 o 
   0   4  10      179.83      181.46      5.61 o 
   1   4  10      153.36      161.89      5.32 o 
   2   4  10       51.59       52.07      2.83 o 
   3   4  10      136.16      126.65      4.82 o 
   4   4  10       24.45       21.22      2.05 o 
   5   4  10       17.69       17.96      1.97 o 
   6   4  10        2.71        3.78      1.32 o 
   7   4  10        4.07        3.27      1.34 o 
  -7   5  10        2.05        3.34      1.37 o 
  -6   5  10        3.81        3.49      1.37 o 
  -5   5  10       39.01       38.32      2.55 o 
  -4   5  10       69.13       66.26      3.23 o 
  -3   5  10       17.96       17.79      1.80 o 
  -2   5  10       41.98       43.40      1.77 o 
  -1   5  10        5.18        6.31      1.15 o 
   0   5  10       52.44       48.24      2.74 o 
   1   5  10       20.47       23.24      2.03 o 
   2   5  10       85.78       87.40      3.97 o 
   3   5  10       23.63       25.89      2.28 o 
   4   5  10        0.29       -0.13      0.82 o 
   5   5  10        6.47        4.40      1.36 o 
   6   5  10        4.08        7.02      1.65 o 
  -7   6  10       17.27       17.58      2.15 o 
  -6   6  10       14.84       10.98      1.77 o 
  -5   6  10       23.16       21.00      2.18 o 
  -4   6  10       12.97       13.83      1.74 o 
  -3   6  10      117.75      108.97      4.35 o 
  -2   6  10       54.89       57.66      3.09 o 
  -1   6  10       27.72       26.20      2.11 o 
   0   6  10       37.27       41.72      2.69 o 
   1   6  10        6.44        5.37      1.27 o 
   2   6  10        9.64        8.32      1.57 o 
   3   6  10        6.20        7.66      1.54 o 
   4   6  10       27.62       32.87      2.67 o 
   5   6  10        6.46        5.94      1.63 o 
  -5   7  10        9.94        7.07      1.57 o 
  -4   7  10       33.54       31.81      2.52 o 
  -3   7  10       30.06       35.42      2.56 o 
  -1   7  10        3.53        3.67      1.16 o 
   0   7  10        6.10       10.61      1.68 o 
   1   7  10       12.98       16.52      2.06 o 
   2   7  10        2.54        4.03      1.28 o 
   3   7  10       12.96       13.66      1.96 o 
   4   7  10       15.92       15.32      2.15 o 
  -1   8  10       39.54       35.56      2.85 o 
   0   8  10        1.19       -0.50      0.93 o 
   1   8  10        2.00        1.14      1.17 o 
   2   8  10        3.35        0.95      1.25 o 
  -4  -7  11       27.27       24.63      1.64 o 
  -3  -7  11        5.75        4.74      1.03 o 
  -2  -7  11        5.54        6.37      1.04 o 
  -1  -7  11       12.70       10.12      1.15 o 
   0  -7  11       28.26       28.71      1.86 o 
   1  -7  11        3.28        2.63      0.90 o 
   2  -7  11       29.50       29.46      2.12 o 
  -6  -6  11        6.18        7.13      1.85 o 
  -5  -6  11       24.76       26.07      2.78 o 
  -4  -6  11       17.53       20.57      2.28 o 
  -3  -6  11       14.56       21.36      1.44 o 
  -2  -6  11        7.31        9.51      2.55 o 
  -1  -6  11        4.63        4.79      0.95 o 
   0  -6  11       17.77       15.11      1.35 o 
   1  -6  11       24.37       24.80      1.47 o 
   2  -6  11        3.31        4.05      1.03 o 
   3  -6  11       25.86       32.95      2.20 o 
   4  -6  11        2.83        6.12      1.31 o 
  -7  -5  11       10.58        8.60      1.92 o 
  -6  -5  11       12.74       12.21      2.01 o 
  -5  -5  11       58.38       66.62      3.81 o 
  -4  -5  11        0.07       -0.91      0.96 o 
  -3  -5  11       36.92       39.84      1.77 o 
  -2  -5  11       17.15       19.41      1.69 o 
  -1  -5  11        8.08       10.38      1.05 o 
   0  -5  11       10.96       12.87      1.11 o 
   1  -5  11        3.57        4.17      0.84 o 
   2  -5  11        2.85        3.41      0.99 o 
   3  -5  11        1.09        2.77      0.95 o 
   4  -5  11       18.20       14.24      1.52 o 
   5  -5  11        2.21        2.59      1.07 o 
  -7  -4  11        8.75        9.65      1.86 o 
  -6  -4  11       53.30       56.66      3.58 o 
  -5  -4  11       13.76       13.86      2.03 o 
  -4  -4  11       10.48       11.40      0.99 o 
  -3  -4  11       46.42       42.76      1.75 o 
  -2  -4  11       82.80       81.58      2.38 o 
  -1  -4  11        5.65        5.37      1.21 o 
   0  -4  11      182.64      171.22      3.86 o 
   1  -4  11       89.35       91.27      2.60 o 
   2  -4  11       97.91       92.48      3.40 o 
   3  -4  11       11.61       12.31      1.39 o 
   4  -4  11        3.42        1.67      0.88 o 
   5  -4  11       13.28        9.68      1.35 o 
   6  -4  11        2.31        1.99      1.13 o 
  -8  -3  11       22.35       24.60      2.68 o 
  -7  -3  11       20.69       21.78      2.33 o 
  -6  -3  11       13.88       15.08      2.04 o 
  -5  -3  11       65.26       57.83      3.36 o 
  -4  -3  11       21.94       24.44      2.29 o 
  -3  -3  11       20.62       19.59      1.16 o 
  -2  -3  11      126.22      129.30      3.07 o 
  -1  -3  11      143.35      122.30      3.01 o 
   0  -3  11       40.47       42.15      1.70 o 
   1  -3  11        1.02        0.10      0.76 o 
   2  -3  11       14.65       13.27      1.34 o 
   3  -3  11        5.79        8.47      1.16 o 
   4  -3  11        4.97        6.29      1.18 o 
   5  -3  11        1.98        2.59      1.03 o 
   6  -3  11        1.23        0.22      0.67 o 
  -8  -2  11        9.02        8.83      1.81 o 
  -7  -2  11        1.51        2.06      1.33 o 
  -6  -2  11       19.41       17.86      2.10 o 
  -5  -2  11       97.56      110.55      4.63 o 
  -4  -2  11       23.05       18.33      1.99 o 
  -3  -2  11        5.42        4.98      0.71 o 
  -2  -2  11        2.04        2.59      0.65 o 
  -1  -2  11      123.53      130.92      3.11 o 
   0  -2  11       37.63       35.10      3.11 o 
   1  -2  11       72.99       61.74      2.56 o 
   2  -2  11       14.20       10.76      1.23 o 
   3  -2  11       62.12       58.37      2.66 o 
   4  -2  11       25.15       26.38      1.93 o 
   5  -2  11       18.99       19.80      1.75 o 
   6  -2  11        8.07        6.33      0.89 o 
   7  -2  11        4.25        3.52      0.87 o 
  -8  -1  11       13.60       12.95      1.31 o 
  -7  -1  11       11.39        9.82      1.14 o 
  -6  -1  11       24.09       24.29      2.08 o 
  -5  -1  11       15.16       16.24      1.93 o 
  -4  -1  11      236.91      226.37      6.94 o 
  -3  -1  11       17.52       18.89      1.09 o 
  -2  -1  11      101.90      107.21      2.63 o 
  -1  -1  11      147.23      146.91      3.99 o 
   0  -1  11       90.69       87.53      4.17 o 
   1  -1  11       16.07       16.23      1.41 o 
   2  -1  11       15.50       12.72      1.30 o 
   3  -1  11       12.96       10.46      1.28 o 
   4  -1  11       32.12       27.18      1.98 o 
   5  -1  11        9.34        9.69      0.97 o 
   6  -1  11        0.08        0.28      0.60 o 
   7  -1  11        9.06        8.12      1.00 o 
  -8   0  11        3.87        4.97      1.42 o 
  -7   0  11       37.90       37.73      1.84 o 
  -6   0  11       43.92       37.40      2.17 o 
  -5   0  11       34.15       26.99      1.48 o 
  -4   0  11        7.06        7.10      1.46 o 
  -3   0  11      294.21      327.71      4.64 o 
  -2   0  11       91.67       95.07      1.97 o 
  -1   0  11      168.91      160.16      8.16 o 
   0   0  11       50.41       47.27      2.25 o 
   1   0  11      284.44      281.47      7.24 o 
   2   0  11       30.15       30.93      1.91 o 
   3   0  11        3.04        0.90      0.77 o 
   4   0  11        0.00       -0.14      0.75 o 
   5   0  11       19.56       24.35      2.01 o 
   6   0  11        9.76       11.97      1.65 o 
   7   0  11        5.53        4.59      1.26 o 
  -8   1  11       13.30       14.64      1.88 o 
  -7   1  11       11.57       12.08      1.63 o 
  -6   1  11       24.98       28.31      2.18 o 
  -5   1  11       13.79       14.42      1.60 o 
  -4   1  11      232.70      234.56      4.59 o 
  -3   1  11       17.38       19.38      1.46 o 
  -2   1  11       99.29      103.97      2.11 o 
  -1   1  11      142.84      143.86      3.29 o 
   0   1  11       88.37       84.47      3.22 o 
   1   1  11       15.87       13.11      1.42 o 
   2   1  11       15.15       13.80      1.43 o 
   3   1  11       12.98        9.89      1.36 o 
   4   1  11       33.36       31.50      2.15 o 
   5   1  11        8.98        9.25      1.43 o 
   6   1  11        0.07        0.60      0.98 o 
   7   1  11        9.32        8.00      1.52 o 
  -8   2  11        8.98        9.40      1.78 o 
  -7   2  11        1.68       -1.33      0.89 o 
  -6   2  11       19.99       21.93      2.01 o 
  -5   2  11       97.51       99.35      3.95 o 
  -4   2  11       22.98       16.01      1.61 o 
  -3   2  11        4.73        3.31      0.96 o 
  -2   2  11        2.29        2.64      0.62 o 
  -1   2  11      124.36      129.12      4.26 o 
   0   2  11       38.57       37.30      2.19 o 
   1   2  11       70.25       62.59      2.88 o 
   2   2  11       12.83        7.82      1.22 o 
   3   2  11       61.14       54.01      2.83 o 
   4   2  11       25.06       23.48      2.07 o 
   5   2  11       18.63       23.82      2.10 o 
   6   2  11        7.92        9.53      1.63 o 
   7   2  11        3.98        3.36      1.30 o 
  -8   3  11       22.42       25.80      2.41 o 
  -7   3  11       20.49       20.65      2.19 o 
  -6   3  11       13.10       14.98      1.88 o 
  -5   3  11       66.87       69.19      3.26 o 
  -4   3  11       22.46       20.34      1.81 o 
  -3   3  11       20.66       20.78      1.76 o 
  -2   3  11      129.00      130.68      3.07 o 
  -1   3  11      147.33      127.21      4.28 o 
   0   3  11       42.83       44.01      2.44 o 
   1   3  11        1.09        0.96      0.88 o 
   2   3  11       15.00       16.48      1.67 o 
   3   3  11        5.65        6.85      1.26 o 
   4   3  11        4.93        5.89      1.26 o 
   5   3  11        2.23        3.99      1.27 o 
   6   3  11        1.24        1.34      1.14 o 
  -7   4  11        8.44        6.02      1.53 o 
  -6   4  11       52.87       53.16      3.08 o 
  -5   4  11       13.85       13.90      1.81 o 
  -4   4  11       10.49       13.27      1.69 o 
  -3   4  11       45.54       41.66      2.49 o 
  -2   4  11       82.92       82.83      4.35 o 
  -1   4  11        5.89        6.81      1.27 o 
   0   4  11      181.45      179.63      5.70 o 
   1   4  11       89.34       93.25      3.94 o 
   2   4  11       97.48       92.57      4.00 o 
   3   4  11       11.53       13.31      1.74 o 
   4   4  11        3.47        3.12      1.10 o 
   5   4  11       13.72       11.45      1.75 o 
   6   4  11        2.28       -0.20      1.05 o 
  -7   5  11       10.72        9.66      1.81 o 
  -6   5  11       13.13       10.41      1.81 o 
  -5   5  11       57.51       56.17      3.17 o 
  -4   5  11        0.03        0.50      1.01 o 
  -3   5  11       36.83       41.42      2.58 o 
  -2   5  11       16.89       16.80      1.76 o 
  -1   5  11        7.13        7.85      1.38 o 
   0   5  11       11.29       14.73      1.69 o 
   1   5  11        3.33        1.91      0.97 o 
   2   5  11        2.88        2.46      1.07 o 
   3   5  11        1.20        1.91      1.01 o 
   4   5  11       18.35       16.32      2.04 o 
   5   5  11        2.31        3.16      1.33 o 
  -6   6  11        6.36        5.49      1.56 o 
  -5   6  11       24.67       26.57      2.46 o 
  -4   6  11       17.37       21.59      2.25 o 
  -3   6  11       15.50       24.64      2.25 o 
  -1   6  11        4.53        6.39      1.30 o 
   0   6  11       17.34       16.81      1.94 o 
   1   6  11       24.97       29.90      2.47 o 
   2   6  11        3.64        3.17      1.19 o 
   3   6  11       26.30       33.02      2.73 o 
   4   6  11        2.85        5.47      1.48 o 
  -4   7  11       27.99       28.75      2.52 o 
  -3   7  11        5.78        3.74      1.36 o 
  -1   7  11       12.38        9.50      1.66 o 
   0   7  11       27.71       28.43      2.60 o 
   1   7  11        3.49        3.26      1.29 o 
   2   7  11       29.78       25.19      2.56 o 
  -4  -6  12        0.46        0.97      0.82 o 
  -3  -6  12        6.07        3.96      0.90 o 
  -2  -6  12        6.52        7.02      1.20 o 
  -1  -6  12       16.87       13.63      1.27 o 
   0  -6  12       12.97       14.11      1.27 o 
   1  -6  12       13.53       15.20      1.28 o 
   2  -6  12        2.76        1.06      1.00 o 
  -5  -5  12        7.34        5.62      1.65 o 
  -4  -5  12        0.14        0.69      1.23 o 
  -3  -5  12       50.23       42.32      1.81 o 
  -2  -5  12       43.07       42.27      1.83 o 
  -1  -5  12        2.28        3.20      0.78 o 
   0  -5  12        5.52        6.77      0.98 o 
   1  -5  12        0.85        1.01      1.23 o 
   2  -5  12        0.26        1.42      0.87 o 
   3  -5  12        1.66        1.00      0.95 o 
   4  -5  12        7.12        6.61      1.38 o 
  -6  -4  12        3.57        3.70      1.52 o 
  -5  -4  12       10.97       12.90      1.97 o 
  -4  -4  12        1.92        1.76      1.31 o 
  -3  -4  12        7.10        6.65      0.89 o 
  -2  -4  12      142.25      143.31      3.83 o 
  -1  -4  12       70.43       75.65      3.29 o 
   0  -4  12       47.55       50.39      3.48 o 
   1  -4  12       29.28       31.48      1.60 o 
   2  -4  12        5.27        2.35      0.90 o 
   3  -4  12       10.46       10.95      1.41 o 
   4  -4  12        7.28        8.21      1.30 o 
   5  -4  12        2.33        2.27      1.14 o 
  -7  -3  12       32.36       32.08      2.99 o 
  -6  -3  12        1.64        3.75      1.49 o 
  -5  -3  12       50.59       49.60      3.22 o 
  -4  -3  12        1.91        2.20      1.26 o 
  -3  -3  12       26.14       25.16      1.37 o 
  -2  -3  12       16.56       15.59      1.14 o 
  -1  -3  12       88.83       87.00      2.51 o 
   0  -3  12        9.83        9.74      0.99 o 
   1  -3  12        8.22        8.17      1.18 o 
   2  -3  12       82.99       78.23      3.18 o 
   3  -3  12        6.73        8.14      1.23 o 
   4  -3  12        3.03        3.75      1.05 o 
   5  -3  12        0.05        0.17      0.94 o 
  -7  -2  12       23.42       25.67      2.60 o 
  -6  -2  12       22.88       20.68      2.30 o 
  -5  -2  12       11.48       11.72      1.88 o 
  -4  -2  12      103.67      116.91      4.81 o 
  -3  -2  12       32.75       36.94      1.55 o 
  -2  -2  12        5.28        4.16      0.75 o 
  -1  -2  12      135.09      140.63      3.34 o 
   0  -2  12       67.25       67.94      3.31 o 
   1  -2  12        2.22        0.49      0.70 o 
   2  -2  12       10.36        9.43      1.25 o 
   3  -2  12       13.00       11.60      1.39 o 
   4  -2  12       13.38       15.59      1.63 o 
   5  -2  12        7.01       10.86      1.54 o 
   6  -2  12        1.76        1.90      0.75 o 
  -8  -1  12        5.78        5.87      1.66 o 
  -7  -1  12       29.68       28.60      2.66 o 
  -6  -1  12       76.61       86.97      4.18 o 
  -5  -1  12       63.28       64.08      3.45 o 
  -4  -1  12       22.78       24.73      2.29 o 
  -3  -1  12       72.60       70.49      2.66 o 
  -2  -1  12      111.97      117.22      2.94 o 
  -1  -1  12       43.46       43.02      2.90 o 
   0  -1  12       19.00       17.78      1.26 o 
   1  -1  12       40.42       39.85      2.16 o 
   2  -1  12        3.25        3.62      0.95 o 
   3  -1  12       38.18       38.98      2.32 o 
   4  -1  12        6.95        6.18      1.19 o 
   5  -1  12        1.65        1.88      1.04 o 
   6  -1  12        8.98       14.65      1.81 o 
  -8   0  12        0.23        0.34      1.18 o 
  -7   0  12        5.11        3.16      1.34 o 
  -6   0  12      133.88      147.75      3.66 o 
  -5   0  12       77.80       76.76      2.46 o 
  -4   0  12       18.30       16.94      1.24 o 
  -3   0  12        0.39        1.00      0.59 o 
  -2   0  12       30.65       31.73      1.49 o 
  -1   0  12       78.69       82.98      2.45 o 
   0   0  12        3.70        3.70      1.02 o 
   1   0  12        0.29       -0.98      0.66 o 
   2   0  12        2.43        4.09      0.99 o 
   3   0  12        1.62        1.14      0.84 o 
   4   0  12       76.59       86.47      3.70 o 
   5   0  12       15.58       15.45      1.74 o 
   6   0  12        2.47        5.94      1.41 o 
  -8   1  12        5.48        3.88      1.47 o 
  -7   1  12       28.43       27.97      2.39 o 
  -6   1  12       75.26       76.06      3.54 o 
  -5   1  12       63.59       62.98      2.99 o 
  -4   1  12       22.65       23.56      1.89 o 
  -3   1  12       75.60       73.02      2.28 o 
  -2   1  12      110.26      115.92      2.35 o 
  -1   1  12       44.46       47.46      2.40 o 
   0   1  12       18.74       18.27      1.67 o 
   1   1  12       39.88       39.48      2.34 o 
   2   1  12        2.92        4.10      1.09 o 
   3   1  12       37.14       37.79      2.37 o 
   4   1  12        6.95        6.34      1.27 o 
   5   1  12        1.71        0.85      1.09 o 
   6   1  12        9.13        9.46      1.68 o 
  -7   2  12       23.47       22.94      2.27 o 
  -6   2  12       22.31       22.02      2.06 o 
  -5   2  12       10.73       13.17      1.70 o 
  -4   2  12      104.93      108.58      4.10 o 
  -3   2  12       33.44       32.94      2.14 o 
  -2   2  12        4.99        5.08      0.77 o 
  -1   2  12      131.26      139.93      4.64 o 
   0   2  12       65.34       70.46      3.12 o 
   1   2  12        2.44        0.59      0.80 o 
   2   2  12       10.27        9.77      1.38 o 
   3   2  12       13.52       12.97      1.62 o 
   4   2  12       12.50       12.58      1.69 o 
   5   2  12        6.75        8.75      1.61 o 
   6   2  12        1.84        0.87      1.16 o 
  -7   3  12       33.15       33.34      2.71 o 
  -6   3  12        1.62        1.63      1.23 o 
  -5   3  12       50.38       49.33      2.89 o 
  -4   3  12        1.71        1.97      1.02 o 
  -3   3  12       26.83       28.04      2.15 o 
  -2   3  12       15.93       15.56      1.52 o 
  -1   3  12       87.44       86.71      3.57 o 
   0   3  12       10.00        8.70      1.35 o 
   1   3  12        8.59        8.33      1.35 o 
   2   3  12       84.58       81.12      3.70 o 
   3   3  12        7.04        9.85      1.53 o 
   4   3  12        3.11        2.35      1.07 o 
   5   3  12        0.07        1.08      1.14 o 
  -6   4  12        3.77        4.13      1.42 o 
  -5   4  12       11.42       14.04      1.81 o 
  -4   4  12        1.96        1.85      1.16 o 
  -3   4  12        7.32        9.16      1.56 o 
  -2   4  12      142.33      142.69      4.93 o 
  -1   4  12       71.90       73.87      3.44 o 
   0   4  12       47.08       51.33      2.90 o 
   1   4  12       29.53       28.58      2.25 o 
   2   4  12        5.20        6.11      1.41 o 
   3   4  12       10.04       10.11      1.60 o 
   4   4  12        7.50        9.26      1.66 o 
   5   4  12        2.52        4.18      1.44 o 
  -5   5  12        7.25        6.66      1.57 o 
  -4   5  12        0.15        0.27      1.03 o 
  -3   5  12       49.55       45.38      2.78 o 
  -1   5  12        2.47        1.59      0.98 o 
   0   5  12        5.68        7.13      1.42 o 
   1   5  12        0.97        1.91      1.00 o 
   2   5  12        0.38        1.16      0.94 o 
   3   5  12        1.91        2.04      1.09 o 
   4   5  12        7.11        6.92      1.52 o 
  -4   6  12        0.34       -1.30      1.02 o 
  -3   6  12        5.92        4.11      1.38 o 
  -1   6  12       16.92       10.90      1.67 o 
   0   6  12       13.42       15.30      2.01 o 
   1   6  12       13.81       16.94      2.06 o 
   2   6  12        2.83        4.71      1.39 o 
  -4  -5  13        4.78        5.29      1.72 o 
  -3  -5  13        3.37        3.54      0.88 o 
  -2  -5  13        0.48        1.00      0.70 o 
  -1  -5  13        6.33        9.33      1.61 o 
   0  -5  13       13.39       11.97      1.22 o 
   1  -5  13       29.24       28.88      1.67 o 
   2  -5  13        0.11       -0.03      0.81 o 
  -5  -4  13        4.15        5.29      1.73 o 
  -4  -4  13        9.80        8.59      1.83 o 
  -3  -4  13       13.44       15.05      1.68 o 
  -2  -4  13        1.11        1.72      0.74 o 
  -1  -4  13        4.35        4.25      0.88 o 
   0  -4  13        2.38        1.85      0.74 o 
   1  -4  13       26.04       25.81      1.93 o 
   2  -4  13        8.33        9.66      1.39 o 
   3  -4  13        0.71       -0.27      0.80 o 
  -6  -3  13        5.33        4.82      1.76 o 
  -5  -3  13       42.82       45.11      3.40 o 
  -4  -3  13       41.33       45.33      3.26 o 
  -3  -3  13       24.52       25.20      1.44 o 
  -2  -3  13       19.57       17.62      1.23 o 
  -1  -3  13       14.04       15.18      1.20 o 
   0  -3  13       12.83       15.24      1.21 o 
   1  -3  13        0.46        0.60      0.85 o 
   2  -3  13        1.94        0.66      0.82 o 
   3  -3  13        1.39        1.01      0.87 o 
   4  -3  13        4.29        4.05      1.18 o 
  -6  -2  13       36.90       37.51      2.98 o 
  -5  -2  13       14.00       15.32      2.23 o 
  -4  -2  13        0.58       -0.90      1.03 o 
  -3  -2  13        2.10        1.50      0.74 o 
  -2  -2  13        0.59       -0.07      0.62 o 
  -1  -2  13       20.28       20.17      1.34 o 
   0  -2  13        5.54        5.95      1.36 o 
   1  -2  13        8.17        7.05      1.20 o 
   2  -2  13       19.41       20.04      1.81 o 
   3  -2  13        1.36       -0.51      0.76 o 
   4  -2  13        0.94        1.96      1.10 o 
  -6  -1  13        6.21        3.70      1.56 o 
  -5  -1  13        0.55        0.26      1.08 o 
  -4  -1  13       29.62       30.60      2.67 o 
  -3  -1  13       20.27       18.59      2.17 o 
  -2  -1  13       40.90       39.57      1.70 o 
  -1  -1  13       28.80       30.58      2.72 o 
   0  -1  13       38.05       38.00      2.19 o 
   1  -1  13       68.41       71.59      3.10 o 
   2  -1  13        8.43        8.33      1.29 o 
   3  -1  13        4.01        3.26      1.03 o 
   4  -1  13        7.02        6.90      1.29 o 
   5  -1  13        6.32        6.06      1.42 o 
  -5   0  13       15.03       14.71      1.97 o 
  -4   0  13        0.18       -0.56      1.07 o 
  -3   0  13       86.83       96.73      4.33 o 
  -2   0  13       88.42       90.91      2.65 o 
  -1   0  13        0.05       -0.21      1.01 o 
   0   0  13        0.09        0.03      0.76 o 
   1   0  13        0.18       -0.11      0.73 o 
   2   0  13       24.83       25.28      1.98 o 
   3   0  13       22.66       32.99      2.27 o 
   4   0  13        2.29        1.27      0.95 o 
   5   0  13        3.96        4.90      1.33 o 
  -6   1  13        6.35        6.35      1.46 o 
  -5   1  13        0.48        1.37      1.07 o 
  -4   1  13       28.50       30.58      2.16 o 
  -3   1  13       19.69       18.21      1.71 o 
  -2   1  13       40.72       39.36      1.76 o 
  -1   1  13       28.14       29.67      2.07 o 
   0   1  13       38.33       38.05      2.35 o 
   1   1  13       69.04       68.86      3.22 o 
   2   1  13        8.48        6.90      1.36 o 
   3   1  13        3.90        1.72      0.98 o 
   4   1  13        6.59        6.13      1.33 o 
   5   1  13        6.39        5.82      1.44 o 
  -6   2  13       38.15       40.90      2.79 o 
  -5   2  13       14.37       18.86      1.92 o 
  -4   2  13        0.65        0.83      1.03 o 
  -3   2  13        1.76        1.47      1.01 o 
  -2   2  13        0.69        0.05      0.79 o 
  -1   2  13       21.32       25.92      2.00 o 
   0   2  13        5.53        6.36      1.28 o 
   1   2  13        8.40        7.01      1.38 o 
   2   2  13       18.64       19.93      2.00 o 
   3   2  13        1.13       -0.58      0.80 o 
   4   2  13        1.01       -0.72      0.87 o 
  -6   3  13        5.12        5.03      1.47 o 
  -5   3  13       43.22       47.05      2.93 o 
  -4   3  13       40.79       44.15      2.75 o 
  -3   3  13       23.97       24.39      2.14 o 
  -1   3  13       14.85       17.46      1.76 o 
   0   3  13       13.62       16.02      1.72 o 
   1   3  13        0.39        2.72      1.09 o 
   2   3  13        1.94        1.63      0.98 o 
   3   3  13        1.30       -0.06      0.78 o 
   4   3  13        4.56        3.31      1.28 o 
  -5   4  13        3.98        5.83      1.45 o 
  -4   4  13        9.63       12.56      1.83 o 
  -3   4  13       13.26       13.95      1.76 o 
  -1   4  13        4.46        3.70      1.17 o 
   0   4  13        2.41        1.51      0.96 o 
   1   4  13       25.64       26.89      2.32 o 
   2   4  13        8.69        6.80      1.47 o 
   3   4  13        0.80        0.73      1.05 o 
  -4   5  13        5.04        3.34      1.32 o 
  -1   5  13        6.80        6.85      1.42 o 
   0   5  13       12.78       10.35      1.59 o 
   1   5  13       28.73       29.47      2.59 o 
   2   5  13        0.13        0.63      1.07 o 
  -2  -4  14        5.22        4.59      0.95 o 
  -1  -4  14       18.94       16.68      2.96 o 
   0  -4  14       11.31       13.59      2.08 o 
  -4  -3  14        4.72        3.22      1.52 o 
  -3  -3  14       18.30       18.46      2.40 o 
  -2  -3  14        7.69        7.15      0.99 o 
  -1  -3  14       36.82       38.52      1.79 o 
   0  -3  14        1.15        0.88      0.73 o 
   1  -3  14        2.78        3.31      1.04 o 
   2  -3  14        1.70        1.61      0.96 o 
  -5  -2  14        2.32        1.00      1.39 o 
  -4  -2  14        2.74        1.10      1.34 o 
  -3  -2  14       15.29       15.00      2.21 o 
  -2  -2  14       30.67       31.54      1.65 o 
  -1  -2  14        5.01        5.23      0.94 o 
   0  -2  14        2.42        1.20      0.88 o 
   1  -2  14        1.27        1.60      0.94 o 
   2  -2  14        9.78        9.01      1.38 o 
   3  -2  14       12.30       15.08      1.76 o 
  -5  -1  14        5.03        5.14      1.66 o 
  -4  -1  14        8.39        5.55      1.50 o 
  -3  -1  14       43.45       54.62      3.50 o 
  -2  -1  14       36.06       35.68      2.61 o 
  -1  -1  14        5.81        7.99      1.05 o 
   0  -1  14       20.07       20.27      1.84 o 
   1  -1  14        3.61        2.83      1.02 o 
   2  -1  14       16.74       17.43      1.78 o 
   3  -1  14       39.86       48.82      2.79 o 
  -3   0  14        0.41        0.31      1.19 o 
  -2   0  14       11.89        9.24      1.05 o 
  -1   0  14        1.67        2.61      1.01 o 
   0   0  14       19.49       20.69      1.87 o 
   1   0  14        5.73        6.12      1.29 o 
   2   0  14       23.67       27.01      2.21 o 
   3   0  14        0.30       -0.50      0.87 o 
  -1   1  14        5.50        5.15      1.18 o 
   0   1  14       19.68       17.46      1.79 o 
   1   1  14        3.55        3.75      1.12 o 
   2   1  14       16.99       17.09      1.86 o 
   3   1  14       39.14       44.99      2.93 o 
  -5   2  14        2.37        1.08      1.14 o 
  -4   2  14        2.54        0.31      1.04 o 
  -1   2  14        5.11        8.44      1.43 o 
   0   2  14        2.39        5.26      1.28 o 
   1   2  14        1.31        1.41      1.09 o 
   2   2  14        9.42        6.60      1.51 o 
   3   2  14       12.21       12.47      1.82 o 
  -4   3  14        4.75        2.93      1.25 o 
  -1   3  14       36.99       40.46      2.63 o 
   0   3  14        1.19        1.81      1.01 o 
   1   3  14        2.90        3.35      1.24 o 
   2   3  14        1.56        1.48      1.09 o 
  -1   4  14       18.74       18.37      2.00 o 
   0   4  14       11.20       14.88      1.93 o 
  -2  -1  15        8.47        8.73      1.97 o 
  -1  -1  15        1.37        1.35      0.95 o 
   0  -1  15       31.79       32.65      2.26 o 
  -2   0  15        0.43       -0.85      1.21 o 
  -1   0  15        1.67        1.22      0.99 o 
   0   0  15       36.16       50.01      2.84 o 
  -1   1  15        1.40        3.42      1.18 o 
   0   1  15       30.99       33.86      2.44 o 
                                                 
